# Supplementary material for: Integrated transcriptome and metabolome analysis unveil the response mechanism in wild rice (Zizania latifolia griseb.) against sheath rot infection
Source: Front Genet. 2023 Jun 9;14:1163464. doi: 10.3389/fgene.2023.1163464 (PMC10289006; doi:10.3389/fgene.2023.1163464)
Supplement: Supplementary file 3 [file Table1.XLSX]

## Sheet: Table S1
Supplementary Table 1. List of genes and their descriptions as well as primer pairs used for real time quantitative PCR
Gene ID	Forward Primer	Reverse Primer	Gene Description
Zla04G030550	GTGCAAAAAGTACGGGTCGTC	GCATCAGCTCGAAGTAGCCC	Probable indole-3-acetic acid-amido synthetase GH3.2
Zla02G003530	TACGACGCGAAAGTAGGAGC	AAGTTGCAGAAGCCTGAGGT	Tryptophan aminotransferase-related protein 2; Short=OsTAR2
Zla09G003530	TTCTGCTGTCCTTAGTCGGTT	CTGCAAACCAGTCTTTAGCTCTT	Calcium-dependent protein kinase 11; Short
Zla05G026390	CTGATGGGTCACATTGATTTTGC	TAGCACTTCATGGGCCTTCA	Calcium-dependent protein kinase 7; Short
Zla12G002910	GATAGGGACGACCAACAGCC	CACACGGAGAACCAGAGGAG	Respiratory burst oxidase homolog protein C
Zla12G014060	GCGCAGGACTACAAGCAGTA	AGCCGCCGTTGCCATT	Respiratory burst oxidase homolog protein C
Zla16G012880	TGGGTGGACGAGAAGTGGTA	GGCGAGTAGTTGCAGGTGAT	Basic form of pathogenesis-related protein 1; Short
Zla0G006520	GGGTGGACGAGAAGAAGTGG	GTTGCAGGTGATGAAGACGC	Pathogenesis-related protein 1
new_gene313	GACTCCTACCCTCCCGATGT	GGATGTACTCAAGGCGGTCG	GGPP synthase
Zla03G014860	AATAGGGTGAACCTGACGCC	GAGAAAACACCGCAGATGGC	MYB
Zla04G000650	CTACTCCCGGTCGTTTGACA	TGCCGTCCTTCACCCAGTA	WRKY
Zla16G000090	TCTCCTACGCCGACTTCTACC	TCATTCAAACCCATCTGCGTG	L-ascorbate peroxidase 2
OsUBQ5	ACCACTTCGACCGCCACTACT	ACGCCTAAGCCTGCTGGTT	Housekeeping gene

## Sheet: Table S2
Supplementary Table 2. List of differentially accumulated metabolites in MWR before and after F. asiaticum infection.
Index	Compounds	Class	CK	FA	VIP	Fold_Change	Log2FC	Type
km0800	Melatonin	Alkaloids	11850	1.70667e+06	1.17883	144.023	7.17015	up
kz000459	N-Feruloyl serotonin	Alkaloids	10043.3	1.11333e+06	1.1803	110.853	6.7925	up
kz001200	Tryptamine	Alkaloids	332000	19700000	1.18071	59.3373	5.89087	up
kz002319	p-Coumaroylferuloylcadaverine	Alkaloids	14666.7	336000	1.17881	22.9091	4.51785	up
kz002315	p-Coumaroylcadaverine	Alkaloids	339333	3.46333e+06	1.18044	10.2063	3.35139	up
kz000463	N',N'',N'''-p-Coumaroyl-cinnamoyl-caffeoyl spermidine	Alkaloids	16266.7	164333	1.17287	10.1025	3.33663	up
kz002321	Diferuloylcadaverine	Alkaloids	45966.7	409333	1.18029	8.905	3.15462	up
km1382	"N',N""-p-coumaroyl-feruloyl putrescine"	Alkaloids	1.60333e+06	1.37333e+07	1.18057	8.56549	3.09854	up
kz000243	Nb-Trans-p-Coumaroylserotonin Glucoside	Alkaloids	32133.3	232000	1.15841	7.21992	2.85198	up
kz003414	Feruloylhistamine	Alkaloids	28766.7	179667	1.17803	6.24565	2.64285	up
kz001205	Serotonin	Alkaloids	92600	501000	1.17542	5.41037	2.43573	up
kz000278	Indole 3-acetic acid (IAA)	Alkaloids	7976.67	39666.7	1.15792	4.97284	2.31407	up
kz000283	Methoxyindoleacetic acid	Alkaloids	888000	3.82667e+06	1.17986	4.30931	2.10746	up
kz004035	3-Indoleacrylic acid	Alkaloids	615000	2.64333e+06	1.18042	4.2981	2.1037	up
kz001207	3-Indolepropionic acid	Alkaloids	22800	95333.3	1.17509	4.18129	2.06395	up
kz002320	N,N'-Diferuloylputrescine	Alkaloids	272000	1038000	1.1789	3.81618	1.93213	up
kz000456	Feruloyltyramine	Alkaloids	90333.3	335000	1.17799	3.70849	1.89083	up
kz000447	p-Coumaroylputrescine	Alkaloids	1.07667e+06	3.57667e+06	1.17966	3.32198	1.73204	up
kz000029	Acetryptine	Alkaloids	18866.7	61100	1.1673	3.23852	1.69533	up
km1410	N'-p-Coumaroyl putrescine	Alkaloids	702667	2.24333e+06	1.17924	3.1926	1.67473	up
kz002411	Gramine	Alkaloids	27133.3	84466.7	1.1529	3.11302	1.63832	up
kz000039	N',N''-Diferuloylspermidine	Alkaloids	9706.67	29866.7	1.13071	3.07692	1.62149	up
kz001198	Indole	Alkaloids	189000	569000	1.17645	3.01058	1.59004	up
kz000277	3-Indoleacetonitrile	Alkaloids	277000	787333	1.17982	2.84236	1.50709	up
kz001100	Nicotinic Acid Methyl Ester(Methyl Nicotinate)	Alkaloids	20066.7	50233.3	1.17853	2.50332	1.32384	up
kz001097	Betaine	Alkaloids	117533	284333	1.1343	2.41917	1.27451	up
kz000041	Cadaverine	Alkaloids	130000	289000	1.14417	2.22308	1.15256	up
km1407	N'-p-Coumaroyl agmatine	Alkaloids	283667	620000	1.17653	2.18566	1.12807	up
kz001112	N-Acetyl-5-hydroxytryptamine	Alkaloids	630667	1.31667e+06	1.17467	2.08774	1.06194	up
kz001203	Indole-3-carboxylic acid	Alkaloids	121967	246333	1.1156	2.01968	1.01412	up
kz003555	Ehretioside	Alkaloids	100000	48633.3	1.14525	0.486333	-1.03998	down
kz000454	Fer-agmatine	Alkaloids	403000	145000	1.17466	0.359801	-1.47473	down
kz000408	Oxidized Glutathione	Amino acids and derivatives	33466.7	211000	1.18001	6.30478	2.65645	up
kz000321	5-Aminovaleric acid	Amino acids and derivatives	9173.33	54666.7	1.16352	5.9593	2.57514	up
kz000010	N-formylmethionine	Amino acids and derivatives	3.60667e+06	1.83333e+07	1.17976	5.08318	2.34573	up
kz000350	3-Hydroxy-3-methylpentane-1,5-dioic acid	Amino acids and derivatives	189000	865333	1.17951	4.57848	2.19487	up
kz000378	L-Tryptophan	Amino acids and derivatives	926667	3.95667e+06	1.18048	4.26978	2.09416	up
kz000335	1,2-N-Methylpipecolic acid	Amino acids and derivatives	86533.3	293000	1.15603	3.38598	1.75957	up
kz000394	Acetyltryptophan	Amino acids and derivatives	2140000	6.21333e+06	1.17625	2.90343	1.53776	up
kz000011	N-Acetyl-L-glutamic acid	Amino acids and derivatives	121667	319000	1.17318	2.62192	1.39062	up
kz000324	Pipecolic acid	Amino acids and derivatives	330000	809333	1.16886	2.45253	1.29427	up
kz000003	L-Serine	Amino acids and derivatives	1.36667e+06	3.29667e+06	1.17171	2.4122	1.27035	up
kz000407	S-(5'-Adenosy)-L-homocysteine	Amino acids and derivatives	62966.7	140333	1.15669	2.22869	1.1562	up
kz000331	L-Asparagine	Amino acids and derivatives	422667	871333	1.14739	2.06151	1.0437	up
kz000344	L-Histidine	Amino acids and derivatives	807667	1.62333e+06	1.16388	2.00991	1.00713	up
kz000724	Cyanidin-3-O-rutinoside (Keracyanin)	Anthocyanins	1.81667e+07	7280000	1.17422	0.400734	-1.31928	down
kz000701	Peonidin-3-O-glucoside	Anthocyanins	406333	156667	1.16709	0.385562	-1.37497	down
kz000722	Pelargonidin-3-O-rutinoside	Anthocyanins	487000	147000	1.17454	0.301848	-1.72811	down
kz002651	Peonidin-3-O-rutinoside	Anthocyanins	5.84333e+06	1.50333e+06	1.17895	0.257273	-1.95863	down
kz000417	Phloretin	Chalcones	100	25666.7	1.17978	256.667	8.00375	up
kz001170	4-Hydroxycoumarin	Coumarins	100	83100	1.18079	831	9.6987	up
kz000434	Pinobanksin	Flavanols	89400	6.00667e+06	1.18058	67.1887	6.07015	up
km0843	Naringenin	Flavanones	74366.7	5.51667e+06	1.18072	74.182	6.213	up
km0849	Naringenin chalcone	Flavanones	95633.3	6.73667e+06	1.18064	70.4427	6.13838	up
kz000422	Butin	Flavanones	59700	2.35667e+06	1.1805	39.4752	5.30287	up
kz001895	3',4',7-Trihydroxyflavone	Flavones	100	55166.7	1.18074	551.667	9.10765	up
kz005053	Galangin	Flavones	50300	1870000	1.18049	37.1769	5.21634	up
km0235	Apigenin	Flavones	97500	2420000	1.18046	24.8205	4.63346	up
km0238	Chrysoeriol	Flavones	1110000	3.81667e+06	1.1803	3.43844	1.78175	up
kz001671	5,7,2'-Trhiyroxy-8-methoxyflavone	Flavones	1.15667e+06	3950000	1.18067	3.41499	1.77188	up
kz002948	Rhamnocitrin (7-Methylkaempferol)	Flavones	311000	1.05333e+06	1.17997	3.38692	1.75998	up
kz002949	Hispidulin	Flavones	311333	1.04333e+06	1.1777	3.35118	1.74467	up
kz000779	Diosmetin	Flavones	1.20667e+06	4.04333e+06	1.18005	3.35083	1.74452	up
kz002984	Eupatilin 3-glucoside	Flavones	410333	185333	1.17286	0.451665	-1.14667	down
kz001383	syringetin-O-rutinoside-O-glucoside	Flavonols	8233.33	16866.7	1.0269	2.04858	1.03463	up
kz000909	Quercetin-3-O-rutinoside (Rutin)	Flavonols	453333	212000	1.15929	0.467647	-1.09651	down
kz000908	Quercetin-3-O-robinobioside	Flavonols	557333	260000	1.17045	0.466507	-1.10003	down
kz000892	6-Hydroxykaempferol-7-O-glucoside	Flavonols	125000	50600	1.15512	0.4048	-1.30472	down
kz000911	Quercetin-7-O-rutinoside	Flavonols	204000	82033.3	1.10253	0.402124	-1.31429	down
kz000102	9-HpOTrE	Free fatty acids	23900	49533.3	1.17509	2.07252	1.05139	up
kz001254	9,10,13-Trihyroxy-11-octadecadienoic acid	Free fatty acids	457333	188333	1.16361	0.411808	-1.27996	down
km0081	Genistein (4',5,7-Trihydroxyisoflavone)	Isoflavones	93766.7	2.47333e+06	1.18011	26.3775	4.72124	up
kz001065	LysoPC 18:0(2n isomer)	LPC	4.83667e+06	13400000	1.17692	2.7705	1.47015	up
kz001064	LysoPC 18:0	LPC	3.51667e+06	9.33333e+06	1.17278	2.65403	1.40818	up
kz000226	LysoPC 20:0	LPC	262667	690000	1.09603	2.6269	1.39336	up
kz002379	LysoPC 20:5	LPC	16833.3	4190	1.1561	0.248911	-2.0063	down
kz002384	LysoPC 22:5	LPC	47533.3	100	1.18078	0.00210379	-8.8928	down
kz000227	LysoPE 18:0	LPE	271333	664667	1.13904	2.44963	1.29256	up
kz002397	LysoPE 18:4	LPE	29933.3	70866.7	1.17676	2.36748	1.24335	up
kz002399	LysoPE 18:3	LPE	2.09333e+06	4250000	1.17493	2.03025	1.02166	up
km1152	Adenosine O-ribose	Nucleotides and derivatives	266333	1.92667e+06	1.1802	7.23404	2.8548	up
kz000637	Adenine	Nucleotides and derivatives	1.60333e+06	5.02333e+06	1.17955	3.13306	1.64757	up
kz000656	Uridine	Nucleotides and derivatives	88733.3	181667	1.12356	2.04733	1.03375	up
km0517	Cytidine 5'-monophosphate (Cytidylic acid)	Nucleotides and derivatives	91166.7	184333	1.14908	2.02194	1.01574	up
kz000302	2-Isopropylmalate	Organic acids	166333	1710000	1.18036	10.2806	3.36185	up
kz000297	Oxoadipic acid	Organic acids	66333.3	350333	1.17972	5.28141	2.40092	up
kz000296	Citramalate	Organic acids	109333	524000	1.17865	4.79268	2.26083	up
kz000291	2-Picolinic acid	Organic acids	92766.7	292000	1.17664	3.14768	1.65429	up
kz000284	3-Hydroxypropanoic acid	Organic acids	7713.33	22233.3	1.15513	2.88245	1.5273	up
kz001307	Phthalic acid	Organic acids	100733	278333	1.17281	2.76307	1.46627	up
kz000307	Argininosuccinic acid	Organic acids	118667	255333	1.15781	2.15169	1.10547	up
kz001261	γ-Aminobutyric acid	Organic acids	544667	1.13333e+06	1.17333	2.08078	1.05713	up
kz001298	L-(+)-Tartaric acid	Organic acids	29366.7	58933.3	1.10289	2.00681	1.0049	up
kz004910	2-hydroxy-(4-hydroxyphenyl)propanoic acid	Organic acids	1.06667e+06	507000	1.17216	0.475313	-1.07305	down
kz001761	Melilotocarpan A	Others	100	43133.3	1.18043	431.333	8.75266	up
kz004727	Hexadecyl ethanolamine	Others	2990	236000	1.17682	78.9298	6.3025	up
kz000175	Benzamide	Others	95800	3.22667e+06	1.17975	33.6813	5.07388	up
kz001013	Phenethylamine	Others	400333	1.30333e+07	1.18073	32.5562	5.02486	up
kz003013	3,5-Dicaffeoylquinic Acid Methyl Ester	Others	13300	350000	1.17763	26.3158	4.71786	up
kz004015	Cis-p-coumaric acid 4-O-glucoside	Others	263333	2990000	1.18027	11.3544	3.50518	up
kz001026	N-Hydroxy tryptamine	Others	39833.3	214333	1.17309	5.38075	2.42781	up
km1258	D-erythro-Dihydrosphingosine	Others	146667	688333	1.15941	4.69318	2.23057	up
kz003852	(Rs)-Mevalonic acid	Others	219333	681000	1.17386	3.10486	1.63453	up
km0258	(+)-cis,trans-Abscisic acid (ABA)	Others	143667	413333	1.17699	2.87703	1.52458	up
kz001009	Diethanolamine	Others	121000	310333	1.16026	2.56474	1.35881	up
kz000212	2,4,2',4'-tetrahydroxy-3'-prenylchalcone	Others	138333	43200	1.17913	0.312289	-1.67905	down
kz001025	D-Glucurono-6,3-lactone	Others	1330000	48500	1.17823	0.0364662	-4.7773	down
kz000474	Anthranilic Acid	Phenolic acids	100	178667	1.1807	1786.67	10.8031	up
kz000534	Caffeyl alcohol	Phenolic acids	66566.7	2240000	1.17925	33.6505	5.07255	up
kz000050	Homogentisic acid	Phenolic acids	129333	704333	1.17618	5.44588	2.44516	up
kz003516	Methyl-(2,4-dihydroxyphenyl)acetate	Phenolic acids	619667	2120000	1.175	3.42119	1.7745	up
kz000473	4-Aminobenzoic acid	Phenolic acids	411667	1.29333e+06	1.17512	3.1417	1.65155	up
kz000494	Terephthalic acid	Phenolic acids	805000	2420000	1.17822	3.00621	1.58795	up
kz000482	p-Coumaryl alcohol	Phenolic acids	131333	377000	1.17533	2.87056	1.52133	up
kz001075	Methyl gallate	Phenolic acids	10810	27766.7	1.13808	2.56861	1.36099	up
kz000479	Cinnamic acid	Phenolic acids	5710	14100	1.17101	2.46935	1.30413	up
kz000505	Coniferyl alcohol	Phenolic acids	346333	826333	1.17718	2.38595	1.25456	up
kz000584	5-O-p-Coumaroyl quinic acid O-hexoside	Phenolic acids	20500	47100	1.1464	2.29756	1.2001	up
kz002938	2,2-Dimethylsuccinic acid	Phenolic acids	8203.33	18766.7	1.12348	2.28769	1.19389	up
kz000068	Catechin gallate	Phenolic acids	228667	523000	1.00865	2.28717	1.19356	up
kz000070	Anthranilate O-hexosyl-O-hexoside	Phenolic acids	1320000	2.87667e+06	1.09168	2.17929	1.12386	up
kz000059	3-O-p-Coumaroylshikimic acid	Phenolic acids	30200	63233.3	1.17087	2.09382	1.06614	up
kz000520	Sinapic acid	Phenolic acids	1.12333e+06	2.33333e+06	1.171	2.07715	1.05461	up
km1300	Hydroxy-methoxycinnamate	Phenolic acids	1.23667e+06	567667	1.16282	0.45903	-1.12334	down
kz001332	Procyanidin B2	Proanthocyanidins	10150	25500	1.06667	2.51232	1.32902	up
kz002312	5-O-feruloyl-L-arabinose	Saccharides and Alcohols	44800	467333	1.1802	10.4315	3.38288	up
kz001136	Dulcitol	Saccharides and Alcohols	26400	84500	1.17626	3.20076	1.67841	up
kz001135	D-Sorbitol	Saccharides and Alcohols	12520	30433.3	1.06693	2.43078	1.28142	up
kz001123	D-(-)-Arabinose	Saccharides and Alcohols	39933.3	96733.3	1.11131	2.42237	1.27642	up
kz001130	L-Gulonic-γ-lactone	Saccharides and Alcohols	71100	27833.3	1.15606	0.391467	-1.35304	down
kz001138	Gluconic acid	Saccharides and Alcohols	4.41333e+06	1.55333e+06	1.17478	0.351964	-1.5065	down
km1405	Nicotinic acid-hexoside	Vitamins	17266.7	47000	1.17021	2.72201	1.44467	up
km1049	Niacinamide	Vitamins	551333	1480000	1.17788	2.6844	1.4246	up
kz001155	Nicotinic acid	Vitamins	282333	614333	1.16958	2.17591	1.12162	up
km0715	L-ascorbate	Vitamins	2.63667e+06	381000	1.17861	0.144501	-2.79085	down
kz003477	ascorbic acid	Vitamins	1.06167e+07	68633.3	1.17982	0.00646468	-7.27321	down

## Sheet: Table S3
Supplementary Table 3. Summary of comparative transcriptome sequencing of MWR after F. asiaticum infection.
Samples	Total Reads	Clean Reads	Percentage of Clean Reads	Clean bases	GC Content	Q20	Q30	Total Reads	Unmapped Reads(%)	Mapped Reads(%)	Secondary alignments(%)	Unique alignments(%)
CK_1	62001242	61469170	0.9914	9205138266	0.5385	0.9748	0.9274	90315038	6,882,271 (7.62)	83,432,767 (92.38)	28,845,868 (31.94)	54,586,899 (60.44)
CK_2	81377094	81327514	0.9944	12169537554	0.5442	0.9808	0.9398	121339712	8,108,434 (6.68)	113,231,278 (93.32)	40,012,198 (32.98)	73,219,080 (60.34)
CK_3	71513604	71485872	0.9996	10698334164	0.543	0.9765	0.9266	103373003	7,465,123 (7.22)	95,907,880 (92.78)	31,887,131 (30.85)	64,020,749 (61.93)
FA_1	74984234	74934836	0.9993	11139529082	0.5773	0.9848	0.9531	78987844	5,340,948 (6.76)	73,646,896 (93.24)	4,053,008 (5.13)	69,593,888 (88.11)
FA_2	86075456	86037014	0.9996	12877313568	0.5359	0.98	0.937	90479924	4,835,018 (5.34)	85,644,906 (94.66)	4,442,910 (4.91)	81,201,996 (89.75)
FA_3	78409766	78367302	0.9995	11723038504	0.5548	0.9833	0.9489	83892637	4,074,357 (4.86)	79,818,280 (95.14)	5,525,335 (6.59)	74,292,945 (88.56)

## Sheet: Table S4
Supplementary Table 4. Differentially expressed genes related to different pathways in MWR infected with F. asiaticum.
Pathway	Gene ID	FA	CK	log2FoldChange	Description	KO	Abbreviation/E.C
Biosynthesis of Amino Acids	Zla04G020110	11.6152	10.5167	1.10689	histidinol dehydrogenase	K00013	hisD
Biosynthesis of Amino Acids	Zla02G007340	12.5236	11.225	1.30959	histidinol dehydrogenase	K00013	hisD
Biosynthesis of Amino Acids	Zla06G007340	11.8118	10.6298	1.17736	isocitrate dehydrogenase (NAD+)	K00030	IDH3
Biosynthesis of Amino Acids	Zla02G009300	12.7295	11.67	1.06339	isocitrate dehydrogenase (NAD+)	K00030	IDH3
Biosynthesis of Amino Acids	Zla08G013980	11.1368	9.71492	1.4282	isocitrate dehydrogenase (NAD+)	K00030	IDH3
Biosynthesis of Amino Acids	Zla12G006290	4.28941	0.773266	4.44391	isocitrate dehydrogenase	K00031	IDH1
Biosynthesis of Amino Acids	Zla02G018060	14.4901	12.7542	1.73846	isocitrate dehydrogenase	K00031	IDH1
Biosynthesis of Amino Acids	Zla01G000950	8.34237	7.13063	1.23354	isocitrate dehydrogenase	K00031	IDH1
Biosynthesis of Amino Acids	Zla02G008220	12.843	11.7052	1.15961	isocitrate dehydrogenase	K00031	IDH1
Biosynthesis of Amino Acids	Zla03G004070	4.79063	7.40883	-2.46304	isocitrate dehydrogenase	K00031	IDH1
Biosynthesis of Amino Acids	Zla04G025990	15.6964	13.6749	2.04298	isocitrate dehydrogenase	K00031	IDH1
Biosynthesis of Amino Acids	Zla07G007840	7.79215	6.72787	1.09106	ketol-acid reductoisomerase	K00053	ilvC
Biosynthesis of Amino Acids	Zla13G001960	14.4099	13.0602	1.37942	ketol-acid reductoisomerase	K00053	ilvC
Biosynthesis of Amino Acids	Zla06G014930	13.3535	10.7694	2.58524	D-3-phosphoglycerate dehydrogenase / 2-oxoglutarate reductase	K00058	PHGDH
Biosynthesis of Amino Acids	Zla01G026870	15.4771	14.3805	1.22408	D-3-phosphoglycerate dehydrogenase / 2-oxoglutarate reductase	K00058	PHGDH
Biosynthesis of Amino Acids	Zla07G002620	14.864	10.2579	4.60188	D-3-phosphoglycerate dehydrogenase / 2-oxoglutarate reductase	K00058	PHGDH
Biosynthesis of Amino Acids	Zla15G003910	10.1353	12.131	-1.99432	D-3-phosphoglycerate dehydrogenase / 2-oxoglutarate reductase	K00058	PHGDH
Biosynthesis of Amino Acids	Zla04G005790	17.2524	11.9073	5.47741	D-3-phosphoglycerate dehydrogenase / 2-oxoglutarate reductase	K00058	PHGDH
Biosynthesis of Amino Acids	Zla07G011960	12.6295	11.2731	1.40937	glyceraldehyde 3-phosphate dehydrogenase (phosphorylating)	K00134	GAPDH
Biosynthesis of Amino Acids	Zla08G004510	13.1268	11.2751	1.85049	glyceraldehyde 3-phosphate dehydrogenase (phosphorylating)	K00134	GAPDH
Biosynthesis of Amino Acids	Zla06G007770	15.2286	12.5849	2.72494	glyceraldehyde 3-phosphate dehydrogenase (phosphorylating)	K00134	GAPDH
Biosynthesis of Amino Acids	Zla08G014220	16.6266	13.888	2.83897	glyceraldehyde 3-phosphate dehydrogenase (phosphorylating)	K00134	GAPDH
Biosynthesis of Amino Acids	Zla04G013120	18.8947	15.7603	3.22928	glyceraldehyde 3-phosphate dehydrogenase (phosphorylating)	K00134	GAPDH
Biosynthesis of Amino Acids	Zla10G019230	15.275	11.4493	3.91555	glyceraldehyde 3-phosphate dehydrogenase (phosphorylating)	K00134	GAPDH
Biosynthesis of Amino Acids	Zla10G002910	11.3639	9.73678	1.62589	glyceraldehyde 3-phosphate dehydrogenase (phosphorylating)	K00134	GAPDH
Biosynthesis of Amino Acids	Zla09G009380	13.2191	11.8292	1.42433	N-acetyl-gamma-glutamyl-phosphate reductase	K00145	argC
Biosynthesis of Amino Acids	Zla10G007540	11.1485	9.97748	1.17263	4-hydroxy-tetrahydrodipicolinate reductase	K00215	dapB
Biosynthesis of Amino Acids	Zla13G000730	5.90785	8.39201	-2.46709	glutamate synthase (NADH)	K00264	GLT1
Biosynthesis of Amino Acids	Zla03G022380	15.9917	14.3783	1.63354	5-methyltetrahydropteroyltriglutamate--homocysteine methyltransferase	K00549	metE
Biosynthesis of Amino Acids	Zla11G018040	16.486	15.2886	1.20753	5-methyltetrahydropteroyltriglutamate--homocysteine methyltransferase	K00549	metE
Biosynthesis of Amino Acids	Zla13G005530	10.997	9.52057	1.48764	glycine hydroxymethyltransferase	K00600	glyA
Biosynthesis of Amino Acids	Zla12G013620	14.5193	13.2272	1.31466	glycine hydroxymethyltransferase	K00600	glyA
Biosynthesis of Amino Acids	Zla09G005700	12.2983	15.0888	-2.78944	glycine hydroxymethyltransferase	K00600	glyA
Biosynthesis of Amino Acids	Zla12G004000	15.2099	13.5559	1.71348	glycine hydroxymethyltransferase	K00600	glyA
Biosynthesis of Amino Acids	Zla10G013700	9.20668	7.99156	1.21429	ornithine carbamoyltransferase	K00611	argF
Biosynthesis of Amino Acids	Zla03G002030	16.6957	15.5717	1.14171	transketolase	K00615	tktA, tktB
Biosynthesis of Amino Acids	Zla02G031280	16.1396	13.7376	2.40646	transaldolase	K00616	talA, talB
Biosynthesis of Amino Acids	Zla04G037100	15.3776	13.1488	2.23097	transaldolase	K00616	talA, talB
Biosynthesis of Amino Acids	Zla05G018660	12.3744	11.0609	1.31821	glutamate N-acetyltransferase / amino-acid N-acetyltransferase	K00620	argJ
Biosynthesis of Amino Acids	Zla02G021080	6.50602	7.65062	-1.09419	serine O-acetyltransferase	K00640	cysE
Biosynthesis of Amino Acids	Zla09G012350	11.1707	9.78158	1.4385	serine O-acetyltransferase	K00640	cysE
Biosynthesis of Amino Acids	Zla05G022720	9.49011	4.35059	4.73888	serine O-acetyltransferase	K00640	cysE
Biosynthesis of Amino Acids	Zla09G023220	15.5369	11.0235	4.51956	anthranilate phosphoribosyltransferase	K00766	trpD
Biosynthesis of Amino Acids	Zla05G026580	14.7945	10.9373	3.85848	anthranilate phosphoribosyltransferase	K00766	trpD
Biosynthesis of Amino Acids	Zla02G011480	17.0136	14.6542	2.4765	S-adenosylmethionine synthetase	K00789	metK
Biosynthesis of Amino Acids	Zla04G020690	17.5319	15.9828	1.64148	S-adenosylmethionine synthetase	K00789	metK
Biosynthesis of Amino Acids	Zla01G014350	16.4085	15.3603	1.09915	S-adenosylmethionine synthetase	K00789	metK
Biosynthesis of Amino Acids	Zla03G002020	16.1513	13.8488	2.31498	3-phosphoshikimate 1-carboxyvinyltransferase	K00800	aroA
Biosynthesis of Amino Acids	Zla08G001770	14.6419	12.2048	2.45025	3-phosphoshikimate 1-carboxyvinyltransferase	K00800	aroA
Biosynthesis of Amino Acids	Zla12G012590	4.88072	2.12766	2.41133	alanine transaminase	K00814	ALT
Biosynthesis of Amino Acids	Zla03G013380	13.9753	12.1748	1.80193	alanine transaminase	K00814	ALT
Biosynthesis of Amino Acids	Zla16G003700	11.5371	10.572	1.05473	alanine transaminase	K00814	ALT
Biosynthesis of Amino Acids	Zla15G010140	9.5471	8.35524	1.20606	alanine transaminase	K00814	ALT
Biosynthesis of Amino Acids	Zla09G014170	14.8449	12.5062	2.43886	branched-chain amino acid aminotransferase	K00826	ilvE
Biosynthesis of Amino Acids	Zla05G027740	3.93234	6.67047	-2.68955	branched-chain amino acid aminotransferase	K00826	ilvE
Biosynthesis of Amino Acids	Zla05G021070	5.72378	2.84274	2.38642	branched-chain amino acid aminotransferase	K00826	ilvE
Biosynthesis of Amino Acids	Zla05G024800	16.9442	10.2215	6.75155	phosphoserine aminotransferase	K00831	PSAT1
Biosynthesis of Amino Acids	Zla09G021430	14.5776	12.0143	2.60307	phosphoserine aminotransferase	K00831	PSAT1
Biosynthesis of Amino Acids	Zla01G003370	12.8633	11.8141	1.0488	6-phosphofructokinase 1	K00850	pfkA
Biosynthesis of Amino Acids	Zla01G011310	9.72086	8.22569	1.53635	6-phosphofructokinase 1	K00850	pfkA
Biosynthesis of Amino Acids	Zla01G021950	13.3509	11.2639	2.097	6-phosphofructokinase 1	K00850	pfkA
Biosynthesis of Amino Acids	Zla13G009810	8.49744	6.50565	1.99897	6-phosphofructokinase 1	K00850	pfkA
Biosynthesis of Amino Acids	Zla13G013150	14.4154	12.4682	2.08908	6-phosphofructokinase 1	K00850	pfkA
Biosynthesis of Amino Acids	Zla11G003040	12.796	10.9735	1.92621	6-phosphofructokinase 1	K00850	pfkA
Biosynthesis of Amino Acids	Zla02G006550	14.6232	13.1386	1.554	6-phosphofructokinase 1	K00850	pfkA
Biosynthesis of Amino Acids	Zla04G016630	16.134	13.6414	2.54714	6-phosphofructokinase 1	K00850	pfkA
Biosynthesis of Amino Acids	Zla11G005450	10.9216	9.3801	1.56418	6-phosphofructokinase 1	K00850	pfkA
Biosynthesis of Amino Acids	Zla10G019110	11.7184	9.51514	2.27003	homoserine kinase	K00872	thrB1
Biosynthesis of Amino Acids	Zla06G016210	14.6508	13.4265	1.25254	pyruvate kinase	K00873	PK
Biosynthesis of Amino Acids	Zla12G012300	11.4224	9.37268	2.06557	pyruvate kinase	K00873	PK
Biosynthesis of Amino Acids	Zla05G006580	9.31946	8.0926	1.2315	pyruvate kinase	K00873	PK
Biosynthesis of Amino Acids	Zla12G008590	13.8913	12.8291	1.07614	pyruvate kinase	K00873	PK
Biosynthesis of Amino Acids	Zla02G009240	11.0699	9.32449	1.78525	pyruvate kinase	K00873	PK
Biosynthesis of Amino Acids	Zla04G021740	12.4556	10.367	2.10453	pyruvate kinase	K00873	PK
Biosynthesis of Amino Acids	Zla15G011590	12.1223	9.34274	2.8171	shikimate kinase	K00891	aroK
Biosynthesis of Amino Acids	Zla06G014370	6.2432	8.30756	-2.041	shikimate kinase	K00891	aroK
Biosynthesis of Amino Acids	Zla08G021550	12.8515	11.3552	1.49409	shikimate kinase	K00891	aroK
Biosynthesis of Amino Acids	Zla07G003060	12.4498	10.8225	1.63159	shikimate kinase	K00891	aroK
Biosynthesis of Amino Acids	Zla01G004500	12.4258	13.8512	-1.42465	phosphoglycerate kinase	K00927	PGK
Biosynthesis of Amino Acids	Zla10G002820	14.3014	12.8381	1.47091	phosphoglycerate kinase	K00927	PGK
Biosynthesis of Amino Acids	Zla08G004400	14.6336	12.3707	2.28154	phosphoglycerate kinase	K00927	PGK
Biosynthesis of Amino Acids	Zla13G008280	10.2479	11.7294	-1.48254	phosphoglycerate kinase	K00927	PGK
Biosynthesis of Amino Acids	Zla10G015870	13.0412	9.73223	3.35916	acetylglutamate kinase	K00930	argB
Biosynthesis of Amino Acids	Zla05G027980	7.75483	10.2612	-2.45758	ribose-phosphate pyrophosphokinase	K00948	PRPS
Biosynthesis of Amino Acids	Zla12G001650	12.3125	11.2676	1.04843	phosphoserine phosphatase	K01079	serB
Biosynthesis of Amino Acids	Zla01G011100	12.6178	11.3525	1.26523	arginase	K01476	rocF
Biosynthesis of Amino Acids	Zla14G010700	16.5743	8.03424	8.27846	indole-3-glycerol phosphate synthase	K01609	trpC
Biosynthesis of Amino Acids	Zla04G008830	15.3111	11.8927	3.43113	indole-3-glycerol phosphate synthase	K01609	trpC
Biosynthesis of Amino Acids	Zla07G010140	14.542	8.9861	5.59288	threonine aldolase	K01620	ltaE
Biosynthesis of Amino Acids	Zla12G009670	13.1909	15.4033	-2.12913	fructose-bisphosphate aldolase, class I	K01623	ALDO
Biosynthesis of Amino Acids	Zla03G028490	9.83065	12.6394	-2.77706	fructose-bisphosphate aldolase, class I	K01623	ALDO
Biosynthesis of Amino Acids	Zla04G013210	13.1635	8.08746	5.15277	fructose-bisphosphate aldolase, class I	K01623	ALDO
Biosynthesis of Amino Acids	Zla03G007080	8.79394	12.4086	-3.56398	fructose-bisphosphate aldolase, class I	K01623	ALDO
Biosynthesis of Amino Acids	Zla02G000690	13.7178	11.6097	2.13112	fructose-bisphosphate aldolase, class I	K01623	ALDO
Biosynthesis of Amino Acids	Zla12G014110	14.0021	15.113	-1.04767	fructose-bisphosphate aldolase, class I	K01623	ALDO
Biosynthesis of Amino Acids	Zla04G015070	14.4443	11.1786	3.29003	fructose-bisphosphate aldolase, class I	K01623	ALDO
Biosynthesis of Amino Acids	Zla02G029980	17.3908	14.7754	2.65894	fructose-bisphosphate aldolase, class I	K01623	ALDO
Biosynthesis of Amino Acids	Zla15G005560	10.3418	14.4992	-4.14483	fructose-bisphosphate aldolase, class I	K01623	ALDO
Biosynthesis of Amino Acids	Zla13G004520	15.6014	13.4896	2.20433	fructose-bisphosphate aldolase, class I	K01623	ALDO
Biosynthesis of Amino Acids	Zla04G036010	16.6228	13.2694	3.39736	fructose-bisphosphate aldolase, class I	K01623	ALDO
Biosynthesis of Amino Acids	Zla05G013710	15.0016	13.6282	1.38099	3-deoxy-7-phosphoheptulonate synthase	K01626	aroF
Biosynthesis of Amino Acids	Zla09G011700	13.9383	11.3607	2.59286	3-deoxy-7-phosphoheptulonate synthase	K01626	aroF
Biosynthesis of Amino Acids	Zla16G003430	17.2765	14.7476	2.60336	3-deoxy-7-phosphoheptulonate synthase	K01626	aroF
Biosynthesis of Amino Acids	Zla08G005910	12.8401	11.3884	1.46342	citrate synthase	K01647	CS
Biosynthesis of Amino Acids	Zla10G003980	12.6459	11.4064	1.27813	citrate synthase	K01647	CS
Biosynthesis of Amino Acids	Zla08G006350	14.7237	12.4161	2.31047	citrate synthase	K01647	CS
Biosynthesis of Amino Acids	Zla10G005210	14.2749	12.6507	1.62545	citrate synthase	K01647	CS
Biosynthesis of Amino Acids	Zla09G015680	15.469	12.1259	3.3563	anthranilate synthase component I	K01657	trpE
Biosynthesis of Amino Acids	Zla05G019470	17.2606	11.6761	5.60288	anthranilate synthase component I	K01657	trpE
Biosynthesis of Amino Acids	Zla07G012690	16.1695	12.0119	4.16782	anthranilate synthase component II	K01658	trpG
Biosynthesis of Amino Acids	Zla06G006640	14.8789	12.0147	2.86732	anthranilate synthase component II	K01658	trpG
Biosynthesis of Amino Acids	Zla01G031160	15.1702	12.6989	2.47501	aconitate hydratase	K01681	ACO
Biosynthesis of Amino Acids	Zla05G025870	14.82	13.626	1.20185	aconitate hydratase	K01681	ACO
Biosynthesis of Amino Acids	Zla04G011060	15.647	14.3132	1.33314	aconitate hydratase	K01681	ACO
Biosynthesis of Amino Acids	Zla04G000480	11.3171	10.0188	1.29744	dihydroxy-acid dehydratase	K01687	ilvD
Biosynthesis of Amino Acids	Zla01G026120	11.4986	10.3666	1.13198	dihydroxy-acid dehydratase	K01687	ilvD
Biosynthesis of Amino Acids	Zla01G022680	16.9736	14.2212	2.76189	enolase	K01689	ENO
Biosynthesis of Amino Acids	Zla03G011270	14.6268	12.2433	2.39512	enolase	K01689	ENO
Biosynthesis of Amino Acids	Zla08G001890	14.6751	10.6418	4.0412	enolase	K01689	ENO
Biosynthesis of Amino Acids	Zla14G008980	13.2574	9.67061	3.5982	enolase	K01689	ENO
Biosynthesis of Amino Acids	Zla05G020180	13.8789	12.3025	1.58291	enolase	K01689	ENO
Biosynthesis of Amino Acids	Zla17G002480	16.4626	12.2416	4.23115	tryptophan synthase alpha chain	K01695	trpA
Biosynthesis of Amino Acids	Zla01G032640	14.7344	11.6113	3.14846	tryptophan synthase beta chain	K01696	trpB
Biosynthesis of Amino Acids	Zla04G012850	18.4633	10.4239	7.94479	tryptophan synthase beta chain	K01696	trpB
Biosynthesis of Amino Acids	Zla07G006570	8.47892	7.18254	1.32365	4-hydroxy-tetrahydrodipicolinate synthase	K01714	dapA
Biosynthesis of Amino Acids	Zla02G019870	12.2013	11.1527	1.12334	threonine synthase	K01733	thrC
Biosynthesis of Amino Acids	Zla01G002320	12.2506	10.9433	1.36394	threonine synthase	K01733	thrC
Biosynthesis of Amino Acids	Zla14G001700	14.9919	12.558	2.43326	3-dehydroquinate synthase	K01735	aroB
Biosynthesis of Amino Acids	Zla11G006910	12.5981	10.9529	1.64848	3-dehydroquinate synthase	K01735	aroB
Biosynthesis of Amino Acids	Zla05G019900	13.725	11.8128	1.91729	chorismate synthase	K01736	aroC
Biosynthesis of Amino Acids	Zla09G015220	14.072	12.2394	1.84187	chorismate synthase	K01736	aroC
Biosynthesis of Amino Acids	Zla02G025340	7.73524	9.17011	-1.39999	cysteine synthase	K01738	cysK
Biosynthesis of Amino Acids	Zla04G032190	8.2119	9.33106	-1.11466	cysteine synthase	K01738	cysK
Biosynthesis of Amino Acids	Zla08G002750	7.28853	5.97969	1.33776	cysteine synthase	K01738	cysK
Biosynthesis of Amino Acids	Zla05G009900	13.9596	11.9855	1.98149	cysteine synthase	K01738	cysK
Biosynthesis of Amino Acids	Zla05G021640	6.05449	7.11941	-1.04353	cysteine synthase	K01738	cysK
Biosynthesis of Amino Acids	Zla03G000680	12.2774	10.9976	1.29382	cysteine-S-conjugate beta-lyase	K01760	metC
Biosynthesis of Amino Acids	Zla14G003590	12.6696	10.4599	2.20025	ribulose-phosphate 3-epimerase	K01783	rpe
Biosynthesis of Amino Acids	Zla05G024180	12.7118	13.7549	-1.04451	ribulose-phosphate 3-epimerase	K01783	rpe
Biosynthesis of Amino Acids	Zla04G033500	11.4495	10.2987	1.15264	triosephosphate isomerase (TIM)	K01803	tpiA
Biosynthesis of Amino Acids	Zla04G015740	14.3999	11.9659	2.44216	triosephosphate isomerase (TIM)	K01803	tpiA
Biosynthesis of Amino Acids	Zla05G000140	7.95678	9.60826	-1.63802	ribose 5-phosphate isomerase A	K01807	rpiA
Biosynthesis of Amino Acids	Zla10G006010	12.2235	9.85665	2.39783	phosphoribosylanthranilate isomerase	K01817	trpF
Biosynthesis of Amino Acids	Zla08G021680	11.6403	8.65717	3.03676	2,3-bisphosphoglycerate-dependent phosphoglycerate mutase	K01834	gpmA
Biosynthesis of Amino Acids	Zla01G026710	10.8605	7.11419	3.8055	chorismate mutase	K01850	E5.4.99.5
Biosynthesis of Amino Acids	Zla06G015210	11.0456	14.3144	-3.26211	glutamine synthetase	K01915	GLUL
Biosynthesis of Amino Acids	Zla07G002230	10.5676	14.4895	-3.90385	glutamine synthetase	K01915	GLUL
Biosynthesis of Amino Acids	Zla10G012250	15.6607	13.8916	1.79617	glutamine synthetase	K01915	GLUL
Biosynthesis of Amino Acids	Zla05G021350	8.0821	9.9277	-1.78671	glutamine synthetase	K01915	GLUL
Biosynthesis of Amino Acids	Zla09G013870	9.09273	10.8058	-1.64147	glutamine synthetase	K01915	GLUL
Biosynthesis of Amino Acids	Zla11G011010	14.7849	13.6028	1.18592	argininosuccinate synthase	K01940	argG
Biosynthesis of Amino Acids	Zla14G000410	11.6392	9.10699	2.6981	arogenate/prephenate dehydratase	K05359	ADT/PDT
Biosynthesis of Amino Acids	Zla06G003970	14.6947	12.9749	1.87491	arogenate/prephenate dehydratase	K05359	ADT/PDT
Biosynthesis of Amino Acids	Zla15G004910	15.9272	12.9423	3.04788	tryptophan synthase beta chain	K06001	trpB
Biosynthesis of Amino Acids	Zla09G012390	4.59591	0.970285	3.8378	LL-diaminopimelate aminotransferase	K10206	E2.6.1.83
Biosynthesis of Amino Acids	Zla05G022820	5.03776	0	7.31095	LL-diaminopimelate aminotransferase	K10206	E2.6.1.83
Biosynthesis of Amino Acids	Zla02G009820	4.62358	6.60903	-1.95609	delta-1-pyrroline-5-carboxylate synthetase	K12657	ALDH18A1, P5CS
Biosynthesis of Amino Acids	Zla07G018930	14.6856	11.5325	3.15114	L-3-cyanoalanine synthase/ cysteine synthase	K13034	ATCYSC1
Biosynthesis of Amino Acids	Zla04G022230	13.6397	10.9294	2.72003	3-dehydroquinate dehydratase / shikimate dehydrogenase	K13832	aroDE
Biosynthesis of Amino Acids	Zla04G028630	5.73625	7.23834	-1.4346	3-dehydroquinate dehydratase / shikimate dehydrogenase	K13832	aroDE
Biosynthesis of Amino Acids	Zla02G012650	11.9894	10.5981	1.39505	3-dehydroquinate dehydratase / shikimate dehydrogenase	K13832	aroDE
Biosynthesis of Amino Acids	Zla16G011990	14.6407	16.3706	-1.72539	glutamate--glyoxylate aminotransferase	K14272	GGAT
Biosynthesis of Amino Acids	Zla02G022870	14.7178	12.2493	2.47508	aspartate aminotransferase, cytoplasmic	K14454	GOT1
Biosynthesis of Amino Acids	Zla04G030310	13.2902	12.2495	1.04285	aspartate aminotransferase, cytoplasmic	K14454	GOT1
Biosynthesis of Amino Acids	Zla08G006170	13.4194	12.0719	1.35526	aspartate aminotransferase, mitochondrial	K14455	GOT2
Biosynthesis of Amino Acids	Zla15G014860	13.1067	12.0846	1.02532	aminoacylase	K14677	ACY1
Biosynthesis of Amino Acids	Zla02G025500	15.2386	13.8798	1.37571	2,3-bisphosphoglycerate-independent phosphoglycerate mutase	K15633	gpmI
Biosynthesis of Amino Acids	Zla04G032320	14.2534	12.3539	1.90141	2,3-bisphosphoglycerate-independent phosphoglycerate mutase	K15633	gpmI
Biosynthesis of Amino Acids	Zla13G007750	13.7094	10.565	3.14611	2,3-bisphosphoglycerate-independent phosphoglycerate mutase	K15633	gpmI
Biosynthesis of Amino Acids	Zla12G008700	8.51013	10.307	-1.79631	2,3-bisphosphoglycerate-dependent phosphoglycerate mutase	K15634	gpmB
Biosynthesis of Amino Acids	Zla10G007870	10.6141	4.18795	6.47255	2,3-bisphosphoglycerate-dependent phosphoglycerate mutase	K15634	gpmB
Biosynthesis of Amino Acids	Zla12G008770	7.21623	8.27897	-1.084	2,3-bisphosphoglycerate-dependent phosphoglycerate mutase	K15634	gpmB
Biosynthesis of Amino Acids	Zla02G028330	13.5873	11.7991	1.80068	bifunctional aspartate aminotransferase and glutamate/aspartate-prephenate aminotransferas	K15849	PAT/AAT
IAA Biosynthesis	Zla02G017700	4.7031	6.14745	-1.38482	Indole-3-pyruvate monooxygenase YUCCA1; Short=OsYUCCA1	K11816	YUCCA
IAA Biosynthesis	Zla09G019670	2.91327	0	5.21128	Indole-3-pyruvate monooxygenase YUCCA8; Short=OsYUCCA8	K11816	YUCCA
IAA Biosynthesis	Zla11G011760	6.27611	5.09551	1.14503	Probable indole-3-pyruvate monooxygenase YUCCA11	K11816	YUCCA
IAA Biosynthesis	Zla09G003490	14.3469	12.1735	2.22638	Probable aldehyde oxidase 2	K11817	AAO1_2
IAA Biosynthesis	Zla02G023210	10.4355	7.88278	2.58818	Probable indole-3-acetic acid-amido synthetase GH3.2	K14487	GH3
IAA Biosynthesis	Zla04G030550	5.43866	3.9042	1.64795	Probable indole-3-acetic acid-amido synthetase GH3.2	K14487	GH3
IAA Biosynthesis	Zla05G012430	2.78518	7.20565	-2.9895	Probable indole-3-acetic acid-amido synthetase GH3.8	K14487	GH3
IAA Biosynthesis	Zla13G014850	8.1133	6.33706	1.74502	Probable indole-3-acetic acid-amido synthetase GH3.6	K14487	GH3
IAA Biosynthesis	Zla16G004940	11.8225	10.1869	1.73802	Probable indole-3-acetic acid-amido synthetase GH3.8	K14487	GH3
IAA Biosynthesis	Zla17G008930	13.8905	11.699	2.28731	Probable indole-3-acetic acid-amido synthetase GH3.8	K14487	GH3
IAA Biosynthesis	Zla02G003530	6.88149	10.1459	-3.06781	Tryptophan aminotransferase-related protein 2; Short=OsTAR2	K16903	TAA1
Plant hormone signal transduction	Zla13G006230	8.1357	7.04989	1.14839	Auxin transporter-like protein 2	K13946	AUX1, LAX
Plant hormone signal transduction	Zla01G006580	9.90061	8.9907	1.08843	bZIP transcription factor 12; Short	K14432	ABF
Plant hormone signal transduction	Zla04G034250	12.2181	10.9298	1.3493	bZIP transcription factor ABI5 homolog; Short	K14432	ABF
Plant hormone signal transduction	Zla15G014610	10.9896	9.63525	1.43388	bZIP transcription factor 46; Short	K14432	ABF
Plant hormone signal transduction	Zla01G027470	9.78762	8.75274	1.04229	bZIP transcription factor TRAB1	K14432	ABF
Plant hormone signal transduction	Zla05G009640	10.5631	11.8467	-1.25681	Auxin-responsive protein IAA13	K14484	IAA
Plant hormone signal transduction	Zla13G015110	7.05008	8.47179	-1.4028	Auxin-responsive protein IAA8	K14484	IAA
Plant hormone signal transduction	Zla02G012860	8.16562	6.1615	2.01164	Auxin-responsive protein IAA4	K14484	IAA
Plant hormone signal transduction	Zla03G023260	8.95394	11.5914	-2.59457	Auxin-responsive protein IAA30	K14484	IAA
Plant hormone signal transduction	Zla08G024980	8.512	10.1288	-1.60181	Auxin-responsive protein IAA10	K14484	IAA
Plant hormone signal transduction	Zla11G017020	9.13071	11.5555	-2.42152	Auxin-responsive protein IAA30	K14484	IAA
Plant hormone signal transduction	Zla04G013820	8.60164	9.90005	-1.22708	Auxin-responsive protein IAA25	K14484	IAA
Plant hormone signal transduction	Zla01G011930	13.1883	14.3874	-1.15668	Auxin-responsive protein IAA17	K14484	IAA
Plant hormone signal transduction	Zla09G009220	9.00933	7.21821	1.78729	Auxin-responsive protein IAA31	K14484	IAA
Plant hormone signal transduction	Zla17G002510	9.24002	11.667	-2.30623	Auxin-responsive protein IAA24	K14484	IAA
Plant hormone signal transduction	Zla03G023250	5.25849	10.4974	-5.14383	Auxin-responsive protein IAA31	K14484	IAA
Plant hormone signal transduction	Zla10G020790	9.23263	10.7646	-1.52974	Auxin-responsive protein IAA10	K14484	IAA
Plant hormone signal transduction	Zla04G016700	9.87323	12.1286	-2.18022	Auxin-responsive protein IAA2	K14484	IAA
Plant hormone signal transduction	Zla01G001550	9.06323	10.7828	-1.69938	Auxin response factor 15	K14486	ARF
Plant hormone signal transduction	Zla13G001250	7.49154	9.07633	-1.58017	Auxin response factor 15	K14486	ARF
Plant hormone signal transduction	Zla02G018850	11.0582	13.2595	-2.20183	Auxin response factor 2	K14486	ARF
Plant hormone signal transduction	Zla02G023210	10.4355	7.88278	2.58818	Probable indole-3-acetic acid-amido synthetase GH3.2	K14487	GH3
Plant hormone signal transduction	Zla05G012430	2.78518	7.20565	-2.9895	Probable indole-3-acetic acid-amido synthetase GH3.8	K14487	GH3
Plant hormone signal transduction	Zla17G008930	13.8905	11.699	2.28731	Probable indole-3-acetic acid-amido synthetase GH3.8	K14487	GH3
Plant hormone signal transduction	Zla16G004940	11.8225	10.1869	1.73802	Probable indole-3-acetic acid-amido synthetase GH3.8	K14487	GH3
Plant hormone signal transduction	Zla13G014850	8.1133	6.33706	1.74502	Probable indole-3-acetic acid-amido synthetase GH3.6	K14487	GH3
Plant hormone signal transduction	Zla04G030550	5.43866	3.9042	1.64795	Probable indole-3-acetic acid-amido synthetase GH3.2	K14487	GH3
Plant hormone signal transduction	Zla07G004730	6.08261	0.773266	5.5409	Auxin-responsive protein SAUR71	K14488	SAUR
Plant hormone signal transduction	Zla11G018120	0.888381	5.65347	-4.8725		K14488	SAUR
Plant hormone signal transduction	Zla10G010710	7.88527	10.2155	-2.47601		K14488	SAUR
Plant hormone signal transduction	Zla03G010330	12.1209	6.64122	5.54948	Auxin-responsive protein SAUR32	K14488	SAUR
Plant hormone signal transduction	Zla15G003140	0.528896	4.11733	-5.46045	Auxin-responsive protein SAUR72	K14488	SAUR
Plant hormone signal transduction	Zla15G001470	6.17803	4.50967	1.77193	Auxin-induced protein 6B	K14488	SAUR
Plant hormone signal transduction	Zla15G000810	11.5092	9.11721	2.42784	Auxin-responsive protein SAUR32	K14488	SAUR
Plant hormone signal transduction	Zla03G022460	2.06446	4.62863	-3.22892	Auxin-responsive protein SAUR71	K14488	SAUR
Plant hormone signal transduction	Zla03G010770	6.67431	5.42311	1.48024	Auxin-induced protein 6B	K14488	SAUR
Plant hormone signal transduction	Zla10G002740	0	4.84458	-7.58822	Auxin-responsive protein SAUR72	K14488	SAUR
Plant hormone signal transduction	Zla08G010820	7.25088	0.956589	7.25193		K14488	SAUR
Plant hormone signal transduction	Zla08G022650	10.3167	12.2706	-1.76045		K14488	SAUR
Plant hormone signal transduction	Zla01G015720	10.1876	9.14784	1.34674	Auxin-responsive protein SAUR36	K14488	SAUR
Plant hormone signal transduction	Zla15G003130	8.48452	5.40121	2.83807	Auxin-responsive protein SAUR71	K14488	SAUR
Plant hormone signal transduction	Zla09G017520	9.00442	7.65694	1.48195	Abscisic acid receptor PYL4	K14496	PYL
Plant hormone signal transduction	Zla01G005380	5.12632	2.92225	2.42565	Abscisic acid receptor PYL4	K14496	PYL
Plant hormone signal transduction	Zla13G012580	13.2336	12.2427	1.00568	Abscisic acid receptor PYL5	K14496	PYL
Plant hormone signal transduction	Zla15G006660	8.55679	3.64855	4.79977	Abscisic acid receptor PYL9	K14496	PYL
Plant hormone signal transduction	Zla01G002840	14.1664	12.7751	1.42616	Protein phosphatase 2C 50; Short	K14497	PP2C
Plant hormone signal transduction	Zla02G018130	8.42314	7.15237	1.26535	Probable protein phosphatase 2C 8; Short	K14497	PP2C
Plant hormone signal transduction	Zla09G016010	12.5384	11.1477	1.42111	Probable protein phosphatase 2C 30; Short	K14497	PP2C
Plant hormone signal transduction	Zla14G010240	11.6325	9.55499	2.16133	Probable protein phosphatase 2C 68; Short	K14497	PP2C
Plant hormone signal transduction	Zla03G012760	7.8503	9.87017	-1.87348	Serine/threonine-protein kinase SAPK4	K14498	SNRK2
Plant hormone signal transduction	Zla08G012110	12.636	10.1437	2.49283	Serine/threonine-protein kinase SAPK6	K14498	SNRK2
Plant hormone signal transduction	Zla01G014590	11.0861	8.46095	2.62886	Serine/threonine-protein kinase SAPK3	K14498	SNRK2
Plant hormone signal transduction	Zla06G004930	12.9729	11.9478	1.02468	Serine/threonine-protein kinase SAPK7	K14498	SNRK2
Plant hormone signal transduction	Zla06G016910	13.5522	12.1103	1.48613	Serine/threonine-protein kinase SAPK5	K14498	SNRK2
Plant hormone signal transduction	Zla10G008430	13.5839	11.7659	1.82479	Serine/threonine-protein kinase SAPK6	K14498	SNRK2
Plant-pathogen interaction	Zla04G021640	14.4092	12.5342	1.89797	Calmodulin-3; Short	K02183	CaM3
Plant-pathogen interaction	Zla04G031980	11.0653	9.49917	1.6593	Calmodulin; Short	K02183	CaM
Plant-pathogen interaction	Zla02G009680	14.5199	13.3384	1.22859	Calmodulin; Short	K02183	CaM
Plant-pathogen interaction	Zla11G003830	8.72545	6.02905	2.7552	Calbindin	K02183	CaM
Plant-pathogen interaction	Zla13G008070	14.4531	12.8524	1.64128	Calmodulin-2; Short	K02183	CaM2
Plant-pathogen interaction	Zla17G012270	13.8006	11.0248	2.78651	Dihydrofolate reductase	K02183	CaM/DFR
Plant-pathogen interaction	Zla09G005490	14.4547	10.8815	3.6144	Calmodulin-like protein 4	K02183	CML4
Plant-pathogen interaction	Zla04G022010	14.3592	12.328	2.11736	Calmodulin; Short	K02183	CaM
Plant-pathogen interaction	Zla05G009670	14.044	11.0433	3.07546	Calmodulin-like protein 4	K02183	CML4
Plant-pathogen interaction	Zla02G009690	14.1045	12.3922	1.77234	Putative calmodulin-3; Short	K02183	CaM3
Plant-pathogen interaction	Zla01G004690	14.2372	12.3508	1.95655	Calmodulin-2; Short	K02183	CaM2
Plant-pathogen interaction	Zla13G008060	9.77363	8.00967	1.83945	Probable calcium-binding protein CML9	K02183	CML9
Plant-pathogen interaction	Zla02G008570	13.9511	12.0068	1.96643	Calmodulin-3; Short	K02183	CaM3
Plant-pathogen interaction	Zla11G002870	15.3726	14.2686	1.13835	Heat shock protein 81-1; Short	K04079	htpG, HSP90A
Plant-pathogen interaction	Zla04G004600	11.8027	9.44207	2.38195	Heat shock protein 81-1; Short	K04079	htpG, HSP90A
Plant-pathogen interaction	Zla14G004590	12.9133	11.9032	1.03525	Heat shock protein 81-1; Short	K04079	htpG, HSP90A
Plant-pathogen interaction	Zla08G022870	7.32136	8.56378	-1.25905	Probable cyclic nucleotide-gated ion channel 20, chloroplastic	K05391	CNGF20
Plant-pathogen interaction	Zla09G004850	11.9819	13.2353	-1.21288	Cyclic nucleotide-gated ion channel 2; Short	K05391	CNGF4
Plant-pathogen interaction	Zla01G004250	6.48406	9.25311	-2.53632	Cyclic nucleotide-gated ion channel 4; Short	K05391	CNGG4
Plant-pathogen interaction	Zla05G001220	9.5963	11.6218	-2.00673	Cyclic nucleotide-gated ion channel 2; Short	K05391	CNGF20
Plant-pathogen interaction	Zla10G017310	6.65265	8.52176	-1.85864	Putative cyclic nucleotide-gated ion channel 15	K05391	CNGF15
Plant-pathogen interaction	Zla09G003530	6.09326	2.62276	2.83881	Calcium-dependent protein kinase 11; Short	K13412	CDPK11
Plant-pathogen interaction	Zla02G026270	10.1214	11.3451	-1.20763	Calcium-dependent protein kinase 3; Short	K13412	CDPK3
Plant-pathogen interaction	Zla05G026390	12.6072	11.4373	1.17962	Calcium-dependent protein kinase 7; Short	K13412	CDPK7
Plant-pathogen interaction	Zla05G001750	3.04599	0	5.14871	Calcium-dependent protein kinase 11; Short	K13412	CDPK11
Plant-pathogen interaction	Zla06G011090	3.34049	6.5152	-2.76516	Calcium-dependent protein kinase 12; Short	K13412	CDPK12
Plant-pathogen interaction	Zla06G011070	6.29001	8.9325	-2.66076	Calcium-dependent protein kinase 12; Short	K13412	CDPK12
Plant-pathogen interaction	Zla05G007030	11.5555	10.477	1.15303	Calcium-dependent protein kinase 9; Short	K13412	CDPK9
Plant-pathogen interaction	Zla04G031910	8.5508	6.96936	1.59855	Calcium-dependent protein kinase 2; Short	K13412	CDPK2
Plant-pathogen interaction	Zla10G019100	6.55402	2.42464	3.84557	Calcium-dependent protein kinase 17; Short	K13412	CDPK17
Plant-pathogen interaction	Zla05G007690	11.0267	12.2115	-1.18068	Mitogen-activated protein kinase kinase kinase 1; Short	K13414	MEKK1
Plant-pathogen interaction	Zla13G007320	12.3013	10.0281	2.40605	WRKY transcription factor WRKY24; Short	K13424	WRKY33
Plant-pathogen interaction	Zla01G005340	9.49046	6.93721	2.69971	WRKY transcription factor WRKY24; Short	K13424	WRKY33
Plant-pathogen interaction	Zla10G000190	10.269	11.6398	-1.36761	Putative nitric oxide synthase	K13427	NOA1
Plant-pathogen interaction	Zla04G001900	13.3211	12.1036	1.21776	Chitin elicitor receptor kinase 1; Short	K13429	CERK1
Plant-pathogen interaction	Zla01G024870	10.4315	8.99074	1.44159	Chitin elicitor receptor kinase 1; Short	K13429	CERK1
Plant-pathogen interaction	Zla04G020700	6.93211	5.03165	1.86006	Pto-interacting protein 1; Short	K13436	PTI1
Plant-pathogen interaction	Zla04G035830	9.29428	10.4011	-1.02367	PTI1-like tyrosine-protein kinase 2; Short	K13436	PTI1
Plant-pathogen interaction	Zla01G027040	7.54536	9.84849	-2.26873	Respiratory burst oxidase homolog protein E	K13447	RBOH
Plant-pathogen interaction	Zla12G002910	16.1801	14.1951	2.05581	Respiratory burst oxidase homolog protein C	K13447	RBOH
Plant-pathogen interaction	Zla04G019230	7.01632	5.78379	1.26579	Respiratory burst oxidase homolog protein B	K13447	RBOH
Plant-pathogen interaction	Zla04G029160	7.37395	9.80178	-2.34337	Respiratory burst oxidase homolog protein F	K13447	RBOH
Plant-pathogen interaction	Zla12G014060	8.92888	3.68815	5.36893	Respiratory burst oxidase homolog protein C	K13447	RBOH
Plant-pathogen interaction	Zla17G012060	8.3469	10.2533	-1.88563	Probable calcium-binding protein CML24	K13448	CML24
Plant-pathogen interaction	Zla02G032190	12.8488	14.7024	-1.81174	Probable calcium-binding protein CML10	K13448	CML10
Plant-pathogen interaction	Zla04G038250	8.41622	0	10.7927	Putative calcium-binding protein CML19	K13448	CML19
Plant-pathogen interaction	Zla12G007320	10.5075	6.48097	4.098	Probable calcium-binding protein CML25/26	K13448	CML25
Plant-pathogen interaction	Zla02G032540	9.57025	0.806034	9.00929	Putative calcium-binding protein CML19	K13448	CML19
Plant-pathogen interaction	Zla03G027600	13.6062	10.3165	3.36068	Probable calcium-binding protein CML36	K13448	CML36
Plant-pathogen interaction	Zla01G020800	16.6179	13.8645	2.86124	Probable calcium-binding protein CML8	K13448	CML8
Plant-pathogen interaction	Zla03G023170	10.1393	6.42381	3.8099	Calmodulin-like protein 5	K13448	CML5
Plant-pathogen interaction	Zla01G026010	11.7395	9.80629	2.02399	Probable calcium-binding protein CML48	K13448	CML48
Plant-pathogen interaction	Zla13G012350	10.8733	12.7097	-1.76091	Probable calcium-binding protein CML18	K13448	CML18
Plant-pathogen interaction	Zla11G008990	10.942	9.53936	1.51173	Probable calcium-binding protein CML36	K13448	CML36
Plant-pathogen interaction	Zla01G008420	8.95305	11.4054	-2.47395	Probable calcium-binding protein CML15	K13448	CML15
Plant-pathogen interaction	Zla01G009790	11.2644	8.14216	3.1174	Probable calcium-binding protein CML21	K13448	CML21
Plant-pathogen interaction	Zla01G032310	0.868097	4.08463	-4.31986	Probable calcium-binding protein CML32	K13448	CML32
Plant-pathogen interaction	Zla04G030600	3.29614	5.24361	-1.91313	Probable calcium-binding protein CML41	K13448	CML41
Plant-pathogen interaction	Zla12G011440	10.4314	8.27402	2.26235		K13448	CML
Plant-pathogen interaction	Zla02G001490	13.4866	14.9223	-1.30925	Probable calcium-binding protein CML16	K13448	CML16
Plant-pathogen interaction	Zla0G006570	18.9475	14.8934	4.16124	Pathogenesis-related protein 1	K13449	PR1
Plant-pathogen interaction	Zla02G011030	8.88074	3.79541	5.06658	Pathogenesis-related protein PRB1-2	K13449	PRB1-2
Plant-pathogen interaction	Zla16G012750	7.98454	4.05797	4.07573	Pathogenesis-related protein PRB1-2	K13449	PRB1-2
Plant-pathogen interaction	Zla16G012790	13.5297	9.07939	4.66863	Pathogenesis-related protein PRB1-2	K13449	PRB1-2
Plant-pathogen interaction	Zla16G012880	13.7484	8.89179	5.03004	Basic form of pathogenesis-related protein 1; Short	K13449	PR1
Plant-pathogen interaction	Zla0G006520	17.4069	13.5781	3.95075	Pathogenesis-related protein 1	K13449	PR1
Plant-pathogen interaction	Zla02G011060	18.0091	12.8601	5.21043	Pathogenesis-related protein PRB1-2	K13449	PRB1-2
Plant-pathogen interaction	Zla16G012760	6.03352	1.68474	4.57471	Pathogenesis-related protein PRB1-3	K13449	PRB1-3
Plant-pathogen interaction	Zla09G000580	8.88982	10.1082	-1.09068	RPM1-interacting protein 4	K13456	RIN4
Plant-pathogen interaction	Zla01G024330	13.6493	12.6259	1.0283	RPM1-interacting protein 4	K13456	RIN4
Plant-pathogen interaction	Zla03G010950	11.9926	9.90346	2.10339	Disease resistance protein RPM1	K13457	RPM1, RPS3
Plant-pathogen interaction	Zla01G028630	7.7108	5.12944	2.61895	Putative disease resistance RPP13-like protein 3	K13457	RPM1, RPS3
Plant-pathogen interaction	Zla14G004840	7.43914	9.70886	-2.09916	Disease resistance protein RPM1	K13457	RPM1, RPS3
Plant-pathogen interaction	Zla01G028620	5.64001	7.07527	-1.36467	Disease resistance protein RPM1	K13457	RPM1, RPS3
Plant-pathogen interaction	Zla07G010240	10.4525	9.23917	1.21138	Probable disease resistance protein At1g12290	K13459	RPS2
Citrate cycle (TCA cycle)	Zla17G006440	11.5965	10.3761	1.22423	succinate dehydrogenase (ubiquinone) cytochrome b560 subunit	K00236	0
Citrate cycle (TCA cycle)	Zla16G006790	10.8346	9.69427	1.15486	succinate dehydrogenase (ubiquinone) cytochrome b560 subunit	K00236	0
Citrate cycle (TCA cycle)	Zla15G012980	11.7211	9.43344	2.29132	succinate dehydrogenase (ubiquinone) cytochrome b560 subunit	K00236	0
Citrate cycle (TCA cycle)	Zla07G016910	14.0915	12.2906	1.82029	2-oxoglutarate dehydrogenase E2 component (dihydrolipoamide succinyltransferase)	K00658	EC:2.3
Citrate cycle (TCA cycle)	Zla06G003380	13.1697	11.9982	1.17484	2-oxoglutarate dehydrogenase E2 component (dihydrolipoamide succinyltransferase)	K00658	EC:2.3
Citrate cycle (TCA cycle)	Zla09G015280	16.3056	12.4229	3.93888	phosphoenolpyruvate carboxykinase (ATP)	K01610	EC:4.1.1.49
Citrate cycle (TCA cycle)	Zla01G022270	7.49686	3.86722	3.31973	phosphoenolpyruvate carboxykinase (ATP)	K01610	EC:4.1.1.49
Citrate cycle (TCA cycle)	Zla05G019840	15.8257	12.7191	3.14119	phosphoenolpyruvate carboxykinase (ATP)	K01610	EC:4.1.1.49
Citrate cycle (TCA cycle)	Zla08G021090	13.88	12.3539	1.52853	pyruvate dehydrogenase E1 component alpha subunit	K00161	EC:1.2.4.1
Citrate cycle (TCA cycle)	Zla10G012060	11.3888	10.356	1.03826	pyruvate dehydrogenase E1 component alpha subunit	K00161	EC:1.2.4.1
Citrate cycle (TCA cycle)	Zla15G010800	5.72695	7.14961	-1.5017	pyruvate dehydrogenase E1 component alpha subunit	K00161	EC:1.2.4.1
Citrate cycle (TCA cycle)	Zla11G007910	11.0689	9.90899	1.16538	pyruvate dehydrogenase E1 component beta subunit	K00162	EC:1.2.4.1
Citrate cycle (TCA cycle)	Zla14G003370	14.0386	12.6612	1.37807	pyruvate dehydrogenase E1 component beta subunit	K00162	EC:1.2.4.1
Citrate cycle (TCA cycle)	Zla01G031160	15.1702	12.6989	2.47501	aconitate hydratase	K01681	EC:4.2.1.3
Citrate cycle (TCA cycle)	Zla05G025870	14.82	13.626	1.20185	aconitate hydratase	K01681	EC:4.2.1.3
Citrate cycle (TCA cycle)	Zla04G011060	15.647	14.3132	1.33314	aconitate hydratase	K01681	EC:4.2.1.3
Citrate cycle (TCA cycle)	Zla10G017510	13.7585	12.4943	1.26466	succinyl-CoA synthetase beta subunit	K01900	EC:6.2.1.4 6.2.1.5
Citrate cycle (TCA cycle)	Zla08G015370	13.9181	12.3594	1.56446	succinyl-CoA synthetase beta subunit	K01900	EC:6.2.1.4 6.2.1.5
Citrate cycle (TCA cycle)	Zla04G021070	13.2761	11.9687	1.33073	ATP citrate (pro-S)-lyase	K01648	EC:2.3.3.8
Citrate cycle (TCA cycle)	Zla03G012950	8.3857	9.3839	-1.00458	ATP citrate (pro-S)-lyase	K01648	EC:2.3.3.8
Citrate cycle (TCA cycle)	new_gene183	12.9461	11.6225	1.34266	succinyl-CoA synthetase alpha subunit	K01899	EC:6.2.1.4 6.2.1.5
Citrate cycle (TCA cycle)	Zla17G000770	12.6553	11.1781	1.47993	succinate dehydrogenase (ubiquinone) flavoprotein subunit	K00234	EC:1.3.5.1
Citrate cycle (TCA cycle)	Zla09G004010	12.8204	11.7275	1.10625	succinate dehydrogenase (ubiquinone) flavoprotein subunit	K00234	EC:1.3.5.1
Citrate cycle (TCA cycle)	Zla04G013250	13.8397	11.7832	2.10922	succinate dehydrogenase (ubiquinone) iron-sulfur subunit	K00235	EC:1.3.5.1
Citrate cycle (TCA cycle)	Zla01G033050	13.181	11.2093	2.05584	succinate dehydrogenase (ubiquinone) iron-sulfur subunit	K00235	EC:1.3.5.1
Citrate cycle (TCA cycle)	Zla01G012070	13.3155	11.4335	1.88423	dihydrolipoamide dehydrogenase	K00382	EC:1.8.1.4
Citrate cycle (TCA cycle)	Zla04G020580	13.5306	12.1872	1.35506	dihydrolipoamide dehydrogenase	K00382	EC:1.8.1.4
Citrate cycle (TCA cycle)	Zla01G019160	13.1101	11.5895	1.52004	malate dehydrogenase	K00025	EC:1.1.1.37
Citrate cycle (TCA cycle)	Zla03G016870	15.5467	14.2424	1.30696	malate dehydrogenase	K00025	EC:1.1.1.37
Citrate cycle (TCA cycle)	Zla02G026110	11.7549	10.665	1.09176	malate dehydrogenase	K00026	EC:1.1.1.37
Citrate cycle (TCA cycle)	Zla02G017810	12.2875	10.5927	1.69518	malate dehydrogenase	K00026	EC:1.1.1.37
Citrate cycle (TCA cycle)	Zla03G022190	13.3272	11.6671	1.66901	malate dehydrogenase	K00026	EC:1.1.1.37
Citrate cycle (TCA cycle)	Zla09G004100	11.8435	14.6626	-2.83289	malate dehydrogenase	K00026	EC:1.1.1.37
Citrate cycle (TCA cycle)	Zla0G001290	11.4675	8.57564	2.90334	malate dehydrogenase	K00026	EC:1.1.1.37
Citrate cycle (TCA cycle)	Zla04G025800	12.0385	10.7491	1.29364	malate dehydrogenase	K00026	EC:1.1.1.37
Citrate cycle (TCA cycle)	Zla01G000900	13.7494	12.1893	1.57516	malate dehydrogenase	K00026	EC:1.1.1.37
Citrate cycle (TCA cycle)	Zla17G010230	9.64627	8.27384	1.41683	malate dehydrogenase	K00026	EC:1.1.1.37
Citrate cycle (TCA cycle)	Zla05G000650	10.2717	13.2188	-2.95051	malate dehydrogenase	K00026	EC:1.1.1.37
Citrate cycle (TCA cycle)	Zla01G028470	14.8094	11.7845	3.02416	malate dehydrogenase	K00026	EC:1.1.1.37
Citrate cycle (TCA cycle)	Zla15G012230	14.3943	12.5313	1.87898	pyruvate dehydrogenase E2 component (dihydrolipoamide acetyltransferase)	K00627	EC:2.3.1
Citrate cycle (TCA cycle)	Zla08G005910	12.8401	11.3884	1.46342	citrate synthase	K01647	EC:2.3.3.1
Citrate cycle (TCA cycle)	Zla10G003980	12.6459	11.4064	1.27813	citrate synthase	K01647	EC:2.3.3.1
Citrate cycle (TCA cycle)	Zla08G006350	14.7237	12.4161	2.31047	citrate synthase	K01647	EC:2.3.3.1
Citrate cycle (TCA cycle)	Zla10G005210	14.2749	12.6507	1.62545	citrate synthase	K01647	EC:2.3.3.1
Citrate cycle (TCA cycle)	Zla06G007340	11.8118	10.6298	1.17736	isocitrate dehydrogenase (NAD+)	K00030	EC:1.1.1.41
Citrate cycle (TCA cycle)	Zla02G009300	12.7295	11.67	1.06339	isocitrate dehydrogenase (NAD+)	K00030	EC:1.1.1.41
Citrate cycle (TCA cycle)	Zla08G013980	11.1368	9.71492	1.4282	isocitrate dehydrogenase (NAD+)	K00030	EC:1.1.1.41
Citrate cycle (TCA cycle)	Zla12G006290	4.28941	0.773266	4.44391	isocitrate dehydrogenase	K00031	EC:1.1.1.42
Citrate cycle (TCA cycle)	Zla02G018060	14.4901	12.7542	1.73846	isocitrate dehydrogenase	K00031	EC:1.1.1.42
Citrate cycle (TCA cycle)	Zla01G000950	8.34237	7.13063	1.23354	isocitrate dehydrogenase	K00031	EC:1.1.1.42
Citrate cycle (TCA cycle)	Zla02G008220	12.843	11.7052	1.15961	isocitrate dehydrogenase	K00031	EC:1.1.1.42
Citrate cycle (TCA cycle)	Zla03G004070	4.79063	7.40883	-2.46304	isocitrate dehydrogenase	K00031	EC:1.1.1.42
Citrate cycle (TCA cycle)	Zla04G025990	15.6964	13.6749	2.04298	isocitrate dehydrogenase	K00031	EC:1.1.1.42
Starch and sucrose metabolism	Zla11G000550	4.99045	8.5544	-3.20346	glucose-1-phosphate adenylyltransferase	K00975	EC:2.7.7.27
Starch and sucrose metabolism	Zla13G002260	10.4745	7.7724	2.68501	glucose-1-phosphate adenylyltransferase	K00975	EC:2.7.7.27
Starch and sucrose metabolism	Zla04G008270	8.70024	10.1689	-1.46953	glucose-1-phosphate adenylyltransferase	K00975	EC:2.7.7.27
Starch and sucrose metabolism	Zla05G009250	0.888381	5.03429	-4.20646	glucose-1-phosphate adenylyltransferase	K00975	EC:2.7.7.27
Starch and sucrose metabolism	Zla14G011880	9.65389	11.8038	-2.04771	glucose-1-phosphate adenylyltransferase	K00975	EC:2.7.7.27
Starch and sucrose metabolism	Zla01G029390	10.4712	11.6514	-1.1682	glucose-1-phosphate adenylyltransferase	K00975	EC:2.7.7.27
Starch and sucrose metabolism	Zla05G025610	13.5242	11.5108	2.08005	beta-amylase	K01177	EC:3.2.1.2
Starch and sucrose metabolism	Zla09G020850	6.9162	5.31625	1.66996	beta-amylase	K01177	EC:3.2.1.2
Starch and sucrose metabolism	Zla10G009820	14.5674	13.4351	1.16186	trehalose 6-phosphate synthase/phosphatase	K16055	EC:2.4.1.15 3.1.3.12
Starch and sucrose metabolism	Zla14G005670	15.1979	11.8231	3.37009	glucose-6-phosphate isomerase	K01810	EC:5.3.1.9
Starch and sucrose metabolism	Zla05G000760	14.8098	13.3847	1.45619	glucose-6-phosphate isomerase	K01810	EC:5.3.1.9
Starch and sucrose metabolism	Zla11G003560	13.7701	11.3417	2.4294	glucose-6-phosphate isomerase	K01810	EC:5.3.1.9
Starch and sucrose metabolism	Zla14G005980	8.86297	7.86338	1.02499	alpha-amylase	K01176	EC:3.2.1.1
Starch and sucrose metabolism	Zla11G003890	10.2429	8.41861	1.87485	alpha-amylase	K01176	EC:3.2.1.1
Starch and sucrose metabolism	Zla15G000860	11.8408	10.6667	1.2369	alpha-amylase	K01176	EC:3.2.1.1
Starch and sucrose metabolism	Zla15G002830	11.0609	9.64164	1.4685	alpha-glucosidase	K01187	EC:3.2.1.20
Starch and sucrose metabolism	Zla16G008840	4.1735	0	6.46221	alpha-glucosidase	K01187	EC:3.2.1.20
Starch and sucrose metabolism	Zla15G002860	13.2469	11.3843	1.92724	alpha-glucosidase	K01187	EC:3.2.1.20
Starch and sucrose metabolism	Zla03G011620	9.29914	10.6611	-1.2941	phosphoglucomutase	K01835	EC:5.4.2.2
Starch and sucrose metabolism	Zla01G018950	9.16994	10.4063	-1.21684	phosphoglucomutase	K01835	EC:5.4.2.2
Starch and sucrose metabolism	Zla13G010260	10.021	8.40541	1.63372	beta-glucosidase	K01188	EC:3.2.1.21
Starch and sucrose metabolism	Zla05G021780	2.76803	8.00478	-5.42041	beta-glucosidase	K01188	EC:3.2.1.21
Starch and sucrose metabolism	Zla07G013620	15.2376	13.323	1.92291	beta-glucosidase	K01188	EC:3.2.1.21
Starch and sucrose metabolism	Zla13G010250	13.1689	8.31985	4.85253	beta-glucosidase	K01188	EC:3.2.1.21
Starch and sucrose metabolism	Zla09G005220	9.86413	11.4946	-1.4676	beta-glucosidase	K01188	EC:3.2.1.21
Starch and sucrose metabolism	Zla05G010140	11.7092	10.3197	1.50697	beta-glucosidase	K01188	EC:3.2.1.21
Starch and sucrose metabolism	Zla05G010050	11.2806	10.0794	1.28247	beta-glucosidase	K01188	EC:3.2.1.21
Starch and sucrose metabolism	Zla14G003240	16.1299	13.6928	2.43709	beta-glucosidase	K01188	EC:3.2.1.21
Starch and sucrose metabolism	Zla15G011800	9.8322	7.86877	2.03026	starch synthase	K00703	EC:2.4.1.21
Starch and sucrose metabolism	Zla03G015290	8.07677	9.66984	-1.60052	starch synthase	K00703	EC:2.4.1.21
Starch and sucrose metabolism	Zla16G003210	6.99453	8.86612	-1.85119	4-alpha-glucanotransferase	K00705	EC:2.4.1.25
Starch and sucrose metabolism	Zla02G027300	9.2976	10.4907	-1.18355	glycogen phosphorylase	K00688	EC:2.4.1.1
Starch and sucrose metabolism	Zla08G006050	5.9634	3.73005	2.28272	#N/A	K01213	#N/A
Starch and sucrose metabolism	Zla13G010150	13.5378	12.4658	1.09057	#N/A	K08678	#N/A
Starch and sucrose metabolism	Zla04G020850	14.4273	13.4223	1.01252	#N/A	K08678	#N/A
Starch and sucrose metabolism	Zla07G010270	13.5608	11.3797	2.18073	beta-glucosidase	K05350	EC:3.2.1.21
Starch and sucrose metabolism	Zla09G007130	6.72111	8.41165	-1.67313	beta-glucosidase	K05350	EC:3.2.1.21
Starch and sucrose metabolism	Zla09G009600	7.03785	5.98813	1.02024	#N/A	K00012	#N/A
Starch and sucrose metabolism	Zla05G001190	14.7961	13.452	1.40273	#N/A	K00012	#N/A
Starch and sucrose metabolism	Zla16G003340	11.1356	9.13864	2.07074	trehalose 6-phosphate phosphatase	K01087	EC:3.1.3.12
Starch and sucrose metabolism	Zla01G017590	10.6009	7.913	2.74048	trehalose 6-phosphate phosphatase	K01087	EC:3.1.3.12
Starch and sucrose metabolism	Zla10G011440	6.25134	2.36112	3.43201	trehalose 6-phosphate phosphatase	K01087	EC:3.1.3.12
Starch and sucrose metabolism	Zla05G013870	12.2953	10.4429	1.95774	trehalose 6-phosphate phosphatase	K01087	EC:3.1.3.12
Starch and sucrose metabolism	Zla01G028820	2.52892	6.3349	-2.93105	trehalose 6-phosphate phosphatase	K01087	EC:3.1.3.12
Starch and sucrose metabolism	Zla11G001000	10.9015	12.8797	-1.9186	trehalose 6-phosphate phosphatase	K01087	EC:3.1.3.12
Starch and sucrose metabolism	Zla08G021760	5.53385	3.23913	2.49156	trehalose 6-phosphate phosphatase	K01087	EC:3.1.3.12
Starch and sucrose metabolism	Zla04G013650	14.7454	13.4124	1.35679	fructokinase	K00847	EC:2.7.1.4
Starch and sucrose metabolism	Zla01G033340	15.8809	13.994	1.91368	fructokinase	K00847	EC:2.7.1.4
Starch and sucrose metabolism	Zla02G029440	14.5752	12.8206	1.75728	fructokinase	K00847	EC:2.7.1.4
Starch and sucrose metabolism	Zla04G035600	12.0816	10.2977	1.81582	fructokinase	K00847	EC:2.7.1.4
Starch and sucrose metabolism	Zla15G012670	1.01154	4.51234	-3.28118	UTP--glucose-1-phosphate uridylyltransferase	K00963	EC:2.7.7.9
Starch and sucrose metabolism	Zla09G013780	6.41574	4.51008	1.83305	glucan endo-1,3-beta-glucosidase 1/2/3	K19891	EC:3.2.1.39
Starch and sucrose metabolism	Zla03G024550	8.62346	5.86668	2.72148	#N/A	K00770	#N/A
Starch and sucrose metabolism	Zla08G011590	16.3282	14.4711	1.88564	beta-fructofuranosidase	K01193	EC:3.2.1.26
Starch and sucrose metabolism	Zla07G001840	11.0855	9.45347	1.69437	beta-fructofuranosidase	K01193	EC:3.2.1.26
Starch and sucrose metabolism	Zla07G008990	12.3285	8.91946	3.45531	beta-fructofuranosidase	K01193	EC:3.2.1.26
Starch and sucrose metabolism	Zla10G000260	5.64178	7.9075	-2.23177	beta-fructofuranosidase	K01193	EC:3.2.1.26
Starch and sucrose metabolism	Zla15G012280	14.1706	13.2308	1.11262	beta-fructofuranosidase	K01193	EC:3.2.1.26
Starch and sucrose metabolism	Zla08G010380	10.5769	12.1628	-1.58353	#N/A	K13648	#N/A
Starch and sucrose metabolism	Zla01G029710	5.07118	6.51787	-1.38808	#N/A	K13648	#N/A
Starch and sucrose metabolism	Zla16G000650	6.32116	8.88287	-2.52074	#N/A	K13648	#N/A
Starch and sucrose metabolism	Zla12G000830	5.66668	7.48273	-1.73038	#N/A	K13648	#N/A
Starch and sucrose metabolism	Zla06G004030	9.22162	10.6917	-1.4721	1,4-alpha-glucan branching enzyme	K00700	EC:2.4.1.18
Starch and sucrose metabolism	Zla15G000320	9.29092	10.755	-1.46254	1,4-alpha-glucan branching enzyme	K00700	EC:2.4.1.18
Starch and sucrose metabolism	Zla15G008290	9.02967	10.4494	-1.31684	1,4-alpha-glucan branching enzyme	K00700	EC:2.4.1.18
Starch and sucrose metabolism	Zla01G030010	5.10425	0.773266	4.74306	#N/A	K01051	#N/A
Starch and sucrose metabolism	Zla02G011780	5.61599	7.91055	-2.2653	#N/A	K01051	#N/A
Starch and sucrose metabolism	Zla11G015600	7.67997	0.773266	7.29576	#N/A	K01051	#N/A
Starch and sucrose metabolism	Zla04G005630	5.00927	6.63372	-1.62587	#N/A	K01051	#N/A
Starch and sucrose metabolism	Zla16G000970	1.812	4.87755	-2.70799	#N/A	K01051	#N/A
Starch and sucrose metabolism	Zla01G003420	6.40846	2.82304	2.91077	#N/A	K01051	#N/A
Starch and sucrose metabolism	Zla02G011790	12.4023	5.36311	7.07046	#N/A	K01051	#N/A
Starch and sucrose metabolism	Zla02G024370	13.5031	12.0917	1.48336	#N/A	K01051	#N/A
Starch and sucrose metabolism	Zla16G000180	7.48751	5.64581	1.92816	#N/A	K01051	#N/A
Starch and sucrose metabolism	Zla01G021900	13.9548	12.4184	1.53453	#N/A	K01051	#N/A
Starch and sucrose metabolism	Zla16G004140	9.71958	3.57912	6.17847	#N/A	K01051	#N/A
Starch and sucrose metabolism	Zla0G001550	6.5727	5.15518	1.59618	#N/A	K08679	#N/A
Starch and sucrose metabolism	Zla01G024320	7.62639	10.3477	-2.35428	#N/A	K08679	#N/A
Starch and sucrose metabolism	Zla14G003680	11.6861	13.3607	-1.57723	#N/A	K08679	#N/A
Starch and sucrose metabolism	Zla04G002570	3.74279	6.2409	-2.12448	#N/A	K08679	#N/A
Starch and sucrose metabolism	Zla05G010120	8.88911	10.7658	-1.85423	beta-glucosidase	K05349	EC:3.2.1.21
Starch and sucrose metabolism	Zla09G005230	18.1413	13.3564	4.82128	beta-glucosidase	K05349	EC:3.2.1.21
Starch and sucrose metabolism	Zla05G010030	9.23027	10.6821	-1.41257	beta-glucosidase	K05349	EC:3.2.1.21
Starch and sucrose metabolism	Zla04G006480	6.58387	5.15905	1.48181	beta-glucosidase	K05349	EC:3.2.1.21
Starch and sucrose metabolism	Zla12G006540	11.6525	12.9232	-1.23434	sucrose-phosphate synthase	K00696	EC:2.4.1.14
Starch and sucrose metabolism	Zla02G030740	11.0897	13.2751	-2.1608	sucrose-phosphate synthase	K00696	EC:2.4.1.14
Starch and sucrose metabolism	Zla04G016680	10.8291	9.37165	1.45127	hexokinase	K00844	EC:2.7.1.1
Starch and sucrose metabolism	Zla07G019530	6.34774	7.76573	-1.41336	hexokinase	K00844	EC:2.7.1.1
Starch and sucrose metabolism	Zla02G031990	12.2071	11.1151	1.12442	hexokinase	K00844	EC:2.7.1.1
Starch and sucrose metabolism	Zla13G013240	12.871	9.32823	3.54663	hexokinase	K00844	EC:2.7.1.1
Starch and sucrose metabolism	Zla06G000570	7.65257	4.90336	2.62655	sucrose synthase	K00695	EC:2.4.1.13
Starch and sucrose metabolism	Zla05G013240	14.6726	13.0441	1.66916	sucrose synthase	K00695	EC:2.4.1.13
Starch and sucrose metabolism	Zla15G015640	15.3337	14.1542	1.18069	sucrose synthase	K00695	EC:2.4.1.13
Starch and sucrose metabolism	Zla03G000060	16.2696	14.1063	2.16053	sucrose synthase	K00695	EC:2.4.1.13
Glycolysis / Gluconeogenesis	Zla01G003370	12.8633	11.8141	1.0488	6-phosphofructokinase 1	K00850	EC:2.7.1.11
Glycolysis / Gluconeogenesis	Zla01G011310	9.72086	8.22569	1.53635	6-phosphofructokinase 1	K00850	EC:2.7.1.11
Glycolysis / Gluconeogenesis	Zla01G021950	13.3509	11.2639	2.097	6-phosphofructokinase 1	K00850	EC:2.7.1.11
Glycolysis / Gluconeogenesis	Zla13G009810	8.49744	6.50565	1.99897	6-phosphofructokinase 1	K00850	EC:2.7.1.11
Glycolysis / Gluconeogenesis	Zla13G013150	14.4154	12.4682	2.08908	6-phosphofructokinase 1	K00850	EC:2.7.1.11
Glycolysis / Gluconeogenesis	Zla11G003040	12.796	10.9735	1.92621	6-phosphofructokinase 1	K00850	EC:2.7.1.11
Glycolysis / Gluconeogenesis	Zla02G006550	14.6232	13.1386	1.554	6-phosphofructokinase 1	K00850	EC:2.7.1.11
Glycolysis / Gluconeogenesis	Zla04G016630	16.134	13.6414	2.54714	6-phosphofructokinase 1	K00850	EC:2.7.1.11
Glycolysis / Gluconeogenesis	Zla11G005450	10.9216	9.3801	1.56418	6-phosphofructokinase 1	K00850	EC:2.7.1.11
Glycolysis / Gluconeogenesis	Zla01G022680	16.9736	14.2212	2.76189	enolase	K01689	EC:4.2.1.11
Glycolysis / Gluconeogenesis	Zla03G011270	14.6268	12.2433	2.39512	enolase	K01689	EC:4.2.1.11
Glycolysis / Gluconeogenesis	Zla08G001890	14.6751	10.6418	4.0412	enolase	K01689	EC:4.2.1.11
Glycolysis / Gluconeogenesis	Zla14G008980	13.2574	9.67061	3.5982	enolase	K01689	EC:4.2.1.11
Glycolysis / Gluconeogenesis	Zla05G020180	13.8789	12.3025	1.58291	enolase	K01689	EC:4.2.1.11
Glycolysis / Gluconeogenesis	Zla11G004520	9.90981	8.93536	1.01556	aldehyde dehydrogenase family 7 member A1	K14085	EC:1.2.1.31 1.2.1.8 1.2.1.3
Glycolysis / Gluconeogenesis	Zla14G006780	13.0707	11.5349	1.53315	aldehyde dehydrogenase family 7 member A1	K14085	EC:1.2.1.31 1.2.1.8 1.2.1.3
Glycolysis / Gluconeogenesis	Zla01G029400	12.2098	10.5007	1.71853	diphosphate-dependent phosphofructokinase	K00895	EC:2.7.1.90
Glycolysis / Gluconeogenesis	Zla14G011890	13.1902	9.42124	3.77509	diphosphate-dependent phosphofructokinase	K00895	EC:2.7.1.90
Glycolysis / Gluconeogenesis	Zla08G019610	5.61269	7.2026	-1.44705	diphosphate-dependent phosphofructokinase	K00895	EC:2.7.1.90
Glycolysis / Gluconeogenesis	Zla15G010820	14.18	12.3917	1.79238	diphosphate-dependent phosphofructokinase	K00895	EC:2.7.1.90
Glycolysis / Gluconeogenesis	Zla04G008260	14.3706	12.5401	1.83289	diphosphate-dependent phosphofructokinase	K00895	EC:2.7.1.90
Glycolysis / Gluconeogenesis	Zla12G012210	13.9999	11.2815	2.7483	alcohol dehydrogenase class-P	K18857	EC:1.1.1.1
Glycolysis / Gluconeogenesis	Zla12G012230	10.002	4.91662	4.86415	alcohol dehydrogenase class-P	K18857	EC:1.1.1.1
Glycolysis / Gluconeogenesis	new_gene347	14.3486	12.5228	1.87768	alcohol dehydrogenase class-P	K18857	EC:1.1.1.1
Glycolysis / Gluconeogenesis	Zla12G005810	14.0011	11.0731	2.93927	alcohol dehydrogenase class-P	K18857	EC:1.1.1.1
Glycolysis / Gluconeogenesis	Zla12G009670	13.1909	15.4033	-2.12913	fructose-bisphosphate aldolase, class I	K01623	EC:4.1.2.13
Glycolysis / Gluconeogenesis	Zla03G028490	9.83065	12.6394	-2.77706	fructose-bisphosphate aldolase, class I	K01623	EC:4.1.2.13
Glycolysis / Gluconeogenesis	Zla04G013210	13.1635	8.08746	5.15277	fructose-bisphosphate aldolase, class I	K01623	EC:4.1.2.13
Glycolysis / Gluconeogenesis	Zla03G007080	8.79394	12.4086	-3.56398	fructose-bisphosphate aldolase, class I	K01623	EC:4.1.2.13
Glycolysis / Gluconeogenesis	Zla02G000690	13.7178	11.6097	2.13112	fructose-bisphosphate aldolase, class I	K01623	EC:4.1.2.13
Glycolysis / Gluconeogenesis	Zla12G014110	14.0021	15.113	-1.04767	fructose-bisphosphate aldolase, class I	K01623	EC:4.1.2.13
Glycolysis / Gluconeogenesis	Zla04G015070	14.4443	11.1786	3.29003	fructose-bisphosphate aldolase, class I	K01623	EC:4.1.2.13
Glycolysis / Gluconeogenesis	Zla02G029980	17.3908	14.7754	2.65894	fructose-bisphosphate aldolase, class I	K01623	EC:4.1.2.13
Glycolysis / Gluconeogenesis	Zla15G005560	10.3418	14.4992	-4.14483	fructose-bisphosphate aldolase, class I	K01623	EC:4.1.2.13
Glycolysis / Gluconeogenesis	Zla13G004520	15.6014	13.4896	2.20433	fructose-bisphosphate aldolase, class I	K01623	EC:4.1.2.13
Glycolysis / Gluconeogenesis	Zla04G036010	16.6228	13.2694	3.39736	fructose-bisphosphate aldolase, class I	K01623	EC:4.1.2.13
Glycolysis / Gluconeogenesis	Zla14G005670	15.1979	11.8231	3.37009	glucose-6-phosphate isomerase	K01810	EC:5.3.1.9
Glycolysis / Gluconeogenesis	Zla05G000760	14.8098	13.3847	1.45619	glucose-6-phosphate isomerase	K01810	EC:5.3.1.9
Glycolysis / Gluconeogenesis	Zla11G003560	13.7701	11.3417	2.4294	glucose-6-phosphate isomerase	K01810	EC:5.3.1.9
Glycolysis / Gluconeogenesis	Zla06G016210	14.6508	13.4265	1.25254	pyruvate kinase	K00873	EC:2.7.1.40
Glycolysis / Gluconeogenesis	Zla12G012300	11.4224	9.37268	2.06557	pyruvate kinase	K00873	EC:2.7.1.40
Glycolysis / Gluconeogenesis	Zla05G006580	9.31946	8.0926	1.2315	pyruvate kinase	K00873	EC:2.7.1.40
Glycolysis / Gluconeogenesis	Zla12G008590	13.8913	12.8291	1.07614	pyruvate kinase	K00873	EC:2.7.1.40
Glycolysis / Gluconeogenesis	Zla02G009240	11.0699	9.32449	1.78525	pyruvate kinase	K00873	EC:2.7.1.40
Glycolysis / Gluconeogenesis	Zla04G021740	12.4556	10.367	2.10453	pyruvate kinase	K00873	EC:2.7.1.40
Glycolysis / Gluconeogenesis	Zla15G012230	14.3943	12.5313	1.87898	pyruvate dehydrogenase E2 component (dihydrolipoamide acetyltransferase)	K00627	EC:2.3.1
Glycolysis / Gluconeogenesis	Zla07G011960	12.6295	11.2731	1.40937	glyceraldehyde 3-phosphate dehydrogenase (phosphorylating)	K00134	EC:1.2.1.12
Glycolysis / Gluconeogenesis	Zla08G004510	13.1268	11.2751	1.85049	glyceraldehyde 3-phosphate dehydrogenase (phosphorylating)	K00134	EC:1.2.1.12
Glycolysis / Gluconeogenesis	Zla06G007770	15.2286	12.5849	2.72494	glyceraldehyde 3-phosphate dehydrogenase (phosphorylating)	K00134	EC:1.2.1.12
Glycolysis / Gluconeogenesis	Zla08G014220	16.6266	13.888	2.83897	glyceraldehyde 3-phosphate dehydrogenase (phosphorylating)	K00134	EC:1.2.1.12
Glycolysis / Gluconeogenesis	Zla04G013120	18.8947	15.7603	3.22928	glyceraldehyde 3-phosphate dehydrogenase (phosphorylating)	K00134	EC:1.2.1.12
Glycolysis / Gluconeogenesis	Zla10G019230	15.275	11.4493	3.91555	glyceraldehyde 3-phosphate dehydrogenase (phosphorylating)	K00134	EC:1.2.1.12
Glycolysis / Gluconeogenesis	Zla10G002910	11.3639	9.73678	1.62589	glyceraldehyde 3-phosphate dehydrogenase (phosphorylating)	K00134	EC:1.2.1.12
Glycolysis / Gluconeogenesis	Zla04G003640	10.5041	11.7941	-1.28489	glyceraldehyde-3-phosphate dehydrogenase (NADP+)	K00131	EC:1.2.1.9
Glycolysis / Gluconeogenesis	Zla03G011620	9.29914	10.6611	-1.2941	phosphoglucomutase	K01835	EC:5.4.2.2
Glycolysis / Gluconeogenesis	Zla01G018950	9.16994	10.4063	-1.21684	phosphoglucomutase	K01835	EC:5.4.2.2
Glycolysis / Gluconeogenesis	Zla08G021680	11.6403	8.65717	3.03676	2,3-bisphosphoglycerate-dependent phosphoglycerate mutase	K01834	EC:5.4.2.11
Glycolysis / Gluconeogenesis	Zla08G011270	14.2323	12.539	1.68732	acetyl-CoA synthetase	K01895	EC:6.2.1.1
Glycolysis / Gluconeogenesis	Zla15G012240	13.1782	11.0353	2.28957	L-lactate dehydrogenase	K00016	EC:1.1.1.27
Glycolysis / Gluconeogenesis	Zla10G000220	13.7982	5.43616	8.24557	L-lactate dehydrogenase	K00016	EC:1.1.1.27
Glycolysis / Gluconeogenesis	Zla04G016680	10.8291	9.37165	1.45127	hexokinase	K00844	EC:2.7.1.1
Glycolysis / Gluconeogenesis	Zla07G019530	6.34774	7.76573	-1.41336	hexokinase	K00844	EC:2.7.1.1
Glycolysis / Gluconeogenesis	Zla02G031990	12.2071	11.1151	1.12442	hexokinase	K00844	EC:2.7.1.1
Glycolysis / Gluconeogenesis	Zla13G013240	12.871	9.32823	3.54663	hexokinase	K00844	EC:2.7.1.1
Glycolysis / Gluconeogenesis	Zla06G012720	6.95228	9.23371	-2.07926	glucose-6-phosphate 1-epimerase	K01792	EC:5.1.3.15
Glycolysis / Gluconeogenesis	Zla07G002310	9.63739	10.8688	-1.10989	glucose-6-phosphate 1-epimerase	K01792	EC:5.1.3.15
Glycolysis / Gluconeogenesis	Zla04G010240	13.5258	11.828	1.71226	glucose-6-phosphate 1-epimerase	K01792	EC:5.1.3.15
Glycolysis / Gluconeogenesis	Zla10G003130	5.78404	4.08677	2.04719	glucose-6-phosphate 1-epimerase	K01792	EC:5.1.3.15
Glycolysis / Gluconeogenesis	Zla13G001860	12.9894	10.0989	2.90087	glucose-6-phosphate 1-epimerase	K01792	EC:5.1.3.15
Glycolysis / Gluconeogenesis	Zla01G001070	11.7355	6.5509	5.20185	glucose-6-phosphate 1-epimerase	K01792	EC:5.1.3.15
Glycolysis / Gluconeogenesis	Zla15G003470	8.26636	9.64395	-1.3447	fructose-1,6-bisphosphatase I	K03841	EC:3.1.3.11
Glycolysis / Gluconeogenesis	Zla05G019300	9.0265	12.1472	-3.00674	fructose-1,6-bisphosphatase I	K03841	EC:3.1.3.11
Glycolysis / Gluconeogenesis	Zla04G034560	10.6634	13.9083	-3.2325	fructose-1,6-bisphosphatase I	K03841	EC:3.1.3.11
Glycolysis / Gluconeogenesis	Zla02G028080	10.8393	13.6025	-2.67416	fructose-1,6-bisphosphatase I	K03841	EC:3.1.3.11
Glycolysis / Gluconeogenesis	Zla09G015280	16.3056	12.4229	3.93888	phosphoenolpyruvate carboxykinase (ATP)	K01610	EC:4.1.1.49
Glycolysis / Gluconeogenesis	Zla01G022270	7.49686	3.86722	3.31973	phosphoenolpyruvate carboxykinase (ATP)	K01610	EC:4.1.1.49
Glycolysis / Gluconeogenesis	Zla05G019840	15.8257	12.7191	3.14119	phosphoenolpyruvate carboxykinase (ATP)	K01610	EC:4.1.1.49
Glycolysis / Gluconeogenesis	Zla01G004500	12.4258	13.8512	-1.42465	phosphoglycerate kinase	K00927	EC:2.7.2.3
Glycolysis / Gluconeogenesis	Zla10G002820	14.3014	12.8381	1.47091	phosphoglycerate kinase	K00927	EC:2.7.2.3
Glycolysis / Gluconeogenesis	Zla08G004400	14.6336	12.3707	2.28154	phosphoglycerate kinase	K00927	EC:2.7.2.3
Glycolysis / Gluconeogenesis	Zla13G008280	10.2479	11.7294	-1.48254	phosphoglycerate kinase	K00927	EC:2.7.2.3
Glycolysis / Gluconeogenesis	Zla08G016120	12.0598	10.2497	1.81621	alcohol dehydrogenase	K00001	EC:1.1.1.1
Glycolysis / Gluconeogenesis	Zla01G022840	12.974	10.0525	2.92411	alcohol dehydrogenase	K00001	EC:1.1.1.1
Glycolysis / Gluconeogenesis	Zla04G033500	11.4495	10.2987	1.15264	triosephosphate isomerase (TIM)	K01803	EC:5.3.1.1
Glycolysis / Gluconeogenesis	Zla04G015740	14.3999	11.9659	2.44216	triosephosphate isomerase (TIM)	K01803	EC:5.3.1.1
Glycolysis / Gluconeogenesis	Zla08G021090	13.88	12.3539	1.52853	pyruvate dehydrogenase E1 component alpha subunit	K00161	EC:1.2.4.1
Glycolysis / Gluconeogenesis	Zla10G012060	11.3888	10.356	1.03826	pyruvate dehydrogenase E1 component alpha subunit	K00161	EC:1.2.4.1
Glycolysis / Gluconeogenesis	Zla15G010800	5.72695	7.14961	-1.5017	pyruvate dehydrogenase E1 component alpha subunit	K00161	EC:1.2.4.1
Glycolysis / Gluconeogenesis	Zla11G007910	11.0689	9.90899	1.16538	pyruvate dehydrogenase E1 component beta subunit	K00162	EC:1.2.4.1
Glycolysis / Gluconeogenesis	Zla14G003370	14.0386	12.6612	1.37807	pyruvate dehydrogenase E1 component beta subunit	K00162	EC:1.2.4.1
Glycolysis / Gluconeogenesis	Zla15G009520	17.1427	15.543	1.60978	aldehyde dehydrogenase (NAD+)	K00128	EC:1.2.1.3
Glycolysis / Gluconeogenesis	Zla08G020560	12.004	10.8432	1.18269	aldehyde dehydrogenase (NAD+)	K00128	EC:1.2.1.3
Glycolysis / Gluconeogenesis	Zla10G016410	10.3311	11.5192	-1.16678	aldehyde dehydrogenase (NAD+)	K00128	EC:1.2.1.3
Glycolysis / Gluconeogenesis	Zla08G016600	8.35575	10.1304	-1.71565	aldehyde dehydrogenase (NAD+)	K00128	EC:1.2.1.3
Glycolysis / Gluconeogenesis	Zla05G013950	4.70625	1.09213	3.35928	aldose 1-epimerase	K01785	EC:5.1.3.3
Glycolysis / Gluconeogenesis	Zla06G005710	7.78293	5.25935	2.64149	aldose 1-epimerase	K01785	EC:5.1.3.3
Glycolysis / Gluconeogenesis	Zla06G005720	8.44542	6.80981	1.63513	aldose 1-epimerase	K01785	EC:5.1.3.3
Glycolysis / Gluconeogenesis	Zla02G008510	0	2.66026	-5.98774	pyruvate decarboxylase	K01568	EC:4.1.1.1
Glycolysis / Gluconeogenesis	Zla02G002790	13.59	7.46348	6.13907	pyruvate decarboxylase	K01568	EC:4.1.1.1
Glycolysis / Gluconeogenesis	Zla01G005500	7.28063	5.08829	2.22601	pyruvate decarboxylase	K01568	EC:4.1.1.1
Glycolysis / Gluconeogenesis	Zla05G017760	15.7097	13.869	1.92254	pyruvate decarboxylase	K01568	EC:4.1.1.1
Glycolysis / Gluconeogenesis	Zla01G012070	13.3155	11.4335	1.88423	dihydrolipoamide dehydrogenase	K00382	EC:1.8.1.4
Glycolysis / Gluconeogenesis	Zla04G020580	13.5306	12.1872	1.35506	dihydrolipoamide dehydrogenase	K00382	EC:1.8.1.4
Glycolysis / Gluconeogenesis	Zla05G023110	7.77292	6.43038	1.34094	S-(hydroxymethyl)glutathione dehydrogenase / alcohol dehydrogenase	K00121	EC:1.1.1.284 1
Glycolysis / Gluconeogenesis	Zla09G012660	16.1026	13.7061	2.45594	S-(hydroxymethyl)glutathione dehydrogenase / alcohol dehydrogenase	K00121	EC:1.1.1.284 1
Glycolysis / Gluconeogenesis	Zla12G008700	8.51013	10.307	-1.79631	2,3-bisphosphoglycerate-dependent phosphoglycerate mutase	K15634	EC:5.4.2.11
Glycolysis / Gluconeogenesis	Zla10G007870	10.6141	4.18795	6.47255	2,3-bisphosphoglycerate-dependent phosphoglycerate mutase	K15634	EC:5.4.2.11
Glycolysis / Gluconeogenesis	Zla12G008770	7.21623	8.27897	-1.084	2,3-bisphosphoglycerate-dependent phosphoglycerate mutase	K15634	EC:5.4.2.11
Glycolysis / Gluconeogenesis	Zla02G025500	15.2386	13.8798	1.37571	2,3-bisphosphoglycerate-independent phosphoglycerate mutase	K15633	EC:5.4.2.12
Glycolysis / Gluconeogenesis	Zla04G032320	14.2534	12.3539	1.90141	2,3-bisphosphoglycerate-independent phosphoglycerate mutase	K15633	EC:5.4.2.12
Glycolysis / Gluconeogenesis	Zla13G007750	13.7094	10.565	3.14611	2,3-bisphosphoglycerate-independent phosphoglycerate mutase	K15633	EC:5.4.2.12
Fatty acid elongation	Zla03G026990	11.7383	10.3838	1.36846	mitochondrial enoyl-	K07512	acyl-carrier protein reductase / trans-2-enoyl-CoA reductase
Fatty acid elongation	Zla04G007780	6.95393	8.10928	-1.06441	17beta-estradiol 17-dehydrogenase / very-long-chain 3-oxoacyl-CoA reductase	K10251	E
Fatty acid elongation	Zla12G004250	4.13386	8.6198	-4.33821	17beta-estradiol 17-dehydrogenase / very-long-chain 3-oxoacyl-CoA reductase	K10251	E
Fatty acid elongation	Zla09G013030	10.5735	12.4426	-1.71675	3-ketoacyl-CoA synthase	K15397	EC:2.3.1.199
Fatty acid elongation	Zla08G020680	8.90634	10.2256	-1.29142	3-ketoacyl-CoA synthase	K15397	EC:2.3.1.199
Fatty acid elongation	Zla12G000800	10.0639	8.74936	1.4356	3-ketoacyl-CoA synthase	K15397	EC:2.3.1.199
Fatty acid elongation	Zla08G024700	8.32208	9.35344	-1.00152	3-ketoacyl-CoA synthase	K15397	EC:2.3.1.199
Fatty acid elongation	Zla05G013920	7.55983	9.95072	-2.25545	3-ketoacyl-CoA synthase	K15397	EC:2.3.1.199
Fatty acid elongation	Zla03G016590	9.24506	11.5408	-2.24815	3-ketoacyl-CoA synthase	K15397	EC:2.3.1.199
Fatty acid elongation	Zla01G000880	5.29542	2.442	2.52811	3-ketoacyl-CoA synthase	K15397	EC:2.3.1.199
Fatty acid elongation	Zla01G022860	8.63212	7.58261	1.23566	3-ketoacyl-CoA synthase	K15397	EC:2.3.1.199
Fatty acid elongation	Zla05G023600	11.899	13.1235	-1.13363	3-ketoacyl-CoA synthase	K15397	EC:2.3.1.199
Fatty acid elongation	Zla10G004520	10.0958	8.71867	1.43057	3-ketoacyl-CoA synthase	K15397	EC:2.3.1.199
Fatty acid elongation	Zla03G004490	2.11902	5.27285	-2.85068	3-ketoacyl-CoA synthase	K15397	EC:2.3.1.199
Fatty acid elongation	Zla15G011210	9.94356	11.1801	-1.11474	3-ketoacyl-CoA synthase	K15397	EC:2.3.1.199
Fatty acid metabolism	Zla03G006540	13.1287	11.9246	1.20628	fatty acyl-ACP thioesterase B	K10781	EC:3.1.2.14 3.1.2.21
Fatty acid metabolism	Zla12G016050	11.4976	10.3616	1.13849	fatty acyl-ACP thioesterase B	K10781	EC:3.1.2.14 3.1.2.21
Fatty acid metabolism	Zla13G005740	11.3419	9.96386	1.34097	3-hydroxyacyl-	K02372	acyl-carrier-protein dehydratase
Fatty acid metabolism	Zla16G014360	9.1486	7.96635	1.37874	3-oxoacyl-	K00059	acyl-carrier protein reductase
Fatty acid metabolism	Zla04G015300	12.8887	11.2463	1.63872	acetyl-CoA C-acetyltransferase	K00626	EC:2.3.1.9
Fatty acid metabolism	Zla03G003190	15.5429	14.2789	1.27055	acyl-CoA oxidase	K00232	EC:1.3.3.6
Fatty acid metabolism	Zla15G008200	12.822	11.6499	1.20405	acyl-CoA oxidase	K00232	EC:1.3.3.6
Fatty acid metabolism	Zla04G016200	12.8273	11.7212	1.12566	acyl-CoA oxidase	K00232	EC:1.3.3.6
Fatty acid metabolism	Zla12G001160	12.4805	10.5963	1.88708	acyl-CoA oxidase	K00232	EC:1.3.3.6
Fatty acid metabolism	Zla10G006220	15.0663	13.7997	1.28574	enoyl-CoA hydratase/3-hydroxyacyl-CoA dehydrogenase	K10527	EC:4.2.1.17 1.1.1.35 1.1.1.211
Fatty acid metabolism	Zla10G006190	4.74353	6.47316	-1.50896	enoyl-CoA hydratase/3-hydroxyacyl-CoA dehydrogenase	K10527	EC:4.2.1.17 1.1.1.35 1.1.1.211
Fatty acid metabolism	Zla12G008540	11.3715	10.3334	1.14623	long-chain acyl-CoA synthetase	K01897	EC:6.2.1.3
Fatty acid metabolism	Zla13G015420	7.93251	10.803	-2.83354	long-chain acyl-CoA synthetase	K01897	EC:6.2.1.3
Fatty acid metabolism	Zla12G009630	7.01122	9.13604	-2.08025	long-chain acyl-CoA synthetase	K01897	EC:6.2.1.3
Fatty acid metabolism	Zla01G014220	10.925	9.6929	1.29197	long-chain acyl-CoA synthetase	K01897	EC:6.2.1.3
Fatty acid metabolism	Zla02G018120	10.1267	11.4449	-1.20916	long-chain acyl-CoA synthetase	K01897	EC:6.2.1.3
Fatty acid metabolism	Zla10G013140	14.5535	12.8232	1.84031	omega-6 fatty acid desaturase / acyl-lipid omega-6 desaturase (Delta-12 desaturase)	K10256	EC:1.14.1
Fatty acid metabolism	Zla03G026990	11.7383	10.3838	1.36846	mitochondrial enoyl-	K07512	acyl-carrier protein reductase / trans-2-enoyl-CoA reductase
Fatty acid metabolism	Zla08G024990	15.6845	13.5492	2.13892	acetyl-CoA acyltransferase 1	K07513	EC:2.3.1.16
Fatty acid metabolism	Zla05G012600	3.87284	7.4381	-3.61248	acyl-	K03921	acyl-carrier-protein desaturase
Fatty acid metabolism	Zla04G035140	8.8873	7.7303	1.28044	acyl-	K03921	acyl-carrier-protein desaturase
Fatty acid metabolism	Zla02G028790	4.91582	6.57629	-1.66782	acyl-	K03921	acyl-carrier-protein desaturase
Fatty acid metabolism	Zla01G029690	11.3835	10.3638	1.03477	enoyl-	K00208	acyl-carrier protein reductase I
Fatty acid metabolism	Zla04G008930	11.6833	10.6	1.08325	enoyl-	K00208	acyl-carrier protein reductase I
Fatty acid metabolism	Zla04G007780	6.95393	8.10928	-1.06441	17beta-estradiol 17-dehydrogenase / very-long-chain 3-oxoacyl-CoA reductase	K10251	E
Fatty acid metabolism	Zla12G004250	4.13386	8.6198	-4.33821	17beta-estradiol 17-dehydrogenase / very-long-chain 3-oxoacyl-CoA reductase	K10251	E
Fatty acid metabolism	Zla06G006390	7.78405	9.47437	-1.69208	3-oxoacyl-	K09458	acyl-carrier-protein synthase II
Fatty acid metabolism	Zla17G009640	6.85638	7.93388	-1.08877	3-oxoacyl-	K09458	acyl-carrier-protein synthase II
Fatty acid metabolism	Zla07G014550	8.3277	10.3023	-1.97409	3-oxoacyl-	K09458	acyl-carrier-protein synthase II
Fatty acid metabolism	Zla16G003760	8.58689	9.65714	-1.06327	3-oxoacyl-	K09458	acyl-carrier-protein synthase II
Fatty acid biosynthesis	Zla03G006540	13.1287	11.9246	1.20628	fatty acyl-ACP thioesterase B	K10781	EC:3.1.2.14 3.1.2.21
Fatty acid biosynthesis	Zla12G016050	11.4976	10.3616	1.13849	fatty acyl-ACP thioesterase B	K10781	EC:3.1.2.14 3.1.2.21
Fatty acid biosynthesis	Zla13G005740	11.3419	9.96386	1.34097	3-hydroxyacyl-	K02372	acyl-carrier-protein dehydratase
Fatty acid biosynthesis	Zla16G014360	9.1486	7.96635	1.37874	3-oxoacyl-	K00059	acyl-carrier protein reductase
Fatty acid biosynthesis	Zla12G008540	11.3715	10.3334	1.14623	long-chain acyl-CoA synthetase	K01897	EC:6.2.1.3
Fatty acid biosynthesis	Zla13G015420	7.93251	10.803	-2.83354	long-chain acyl-CoA synthetase	K01897	EC:6.2.1.3
Fatty acid biosynthesis	Zla12G009630	7.01122	9.13604	-2.08025	long-chain acyl-CoA synthetase	K01897	EC:6.2.1.3
Fatty acid biosynthesis	Zla01G014220	10.925	9.6929	1.29197	long-chain acyl-CoA synthetase	K01897	EC:6.2.1.3
Fatty acid biosynthesis	Zla02G018120	10.1267	11.4449	-1.20916	long-chain acyl-CoA synthetase	K01897	EC:6.2.1.3
Fatty acid biosynthesis	Zla05G012600	3.87284	7.4381	-3.61248	acyl-	K03921	acyl-carrier-protein desaturase
Fatty acid biosynthesis	Zla04G035140	8.8873	7.7303	1.28044	acyl-	K03921	acyl-carrier-protein desaturase
Fatty acid biosynthesis	Zla02G028790	4.91582	6.57629	-1.66782	acyl-	K03921	acyl-carrier-protein desaturase
Fatty acid biosynthesis	Zla01G029690	11.3835	10.3638	1.03477	enoyl-	K00208	acyl-carrier protein reductase I
Fatty acid biosynthesis	Zla04G008930	11.6833	10.6	1.08325	enoyl-	K00208	acyl-carrier protein reductase I
Fatty acid biosynthesis	Zla06G006390	7.78405	9.47437	-1.69208	3-oxoacyl-	K09458	acyl-carrier-protein synthase II
Fatty acid biosynthesis	Zla17G009640	6.85638	7.93388	-1.08877	3-oxoacyl-	K09458	acyl-carrier-protein synthase II
Fatty acid biosynthesis	Zla07G014550	8.3277	10.3023	-1.97409	3-oxoacyl-	K09458	acyl-carrier-protein synthase II
Fatty acid biosynthesis	Zla16G003760	8.58689	9.65714	-1.06327	3-oxoacyl-	K09458	acyl-carrier-protein synthase II
		K09458	acyl-carrier-protein synthase II

## Sheet: Table S5
Supplementary Table 5. Differential expression of cell wall related genes in MWR after F. asiaticum infection.
Gene_ID	FA	CK	log2FoldChange	pvalue	padj	KEGG	Pfam	Nr	Swiss-Prot
Zla02G022500	7.50038	8.86909	-1.35111	4.2e-05	0.000157453	K11000|CALS|http://www.genome.jp/dbget-bin/www_bget?ko:K11000	1,3-beta-glucan synthase component	callose synthase 12	Callose synthase 12
Zla04G030020	10.0134	11.0478	-1.00576	3.87e-05	0.000145698	K11000|CALS|http://www.genome.jp/dbget-bin/www_bget?ko:K11000	1,3-beta-glucan synthase component	callose synthase 12	Callose synthase 12
Zla09G023410	11.7114	12.9498	-1.06019	0.00752786	0.0175782	K11000|CALS|http://www.genome.jp/dbget-bin/www_bget?ko:K11000	1,3-beta-glucan synthase component	callose synthase 3-like	Callose synthase 3
Zla15G000160	8.14223	9.72745	-1.4433	0.000207913	0.000688357	K11000|CALS|http://www.genome.jp/dbget-bin/www_bget?ko:K11000	1,3-beta-glucan synthase component	callose synthase 3-like	Callose synthase 3
Zla02G018910	10.5935	12.0759	-1.4728	7.5e-14	8.48e-13	NA	1,3-beta-glucan synthase component	callose synthase 12	Callose synthase 12
Zla05G026980	5.66433	8.48591	-2.18494	0.00164452	0.0045243	NA	1,3-beta-glucan synthase component	callose synthase 9	Callose synthase 9
Zla05G016630	9.12352	10.3842	-1.07865	0.00889505	0.0203876	NA	10 TM Acyl Transferase domain found in Cas1p	protein REDUCED WALL ACETYLATION 1-like isoform X1	Protein REDUCED WALL ACETYLATION 1^72.23%
Zla09G018450	10.0687	11.3588	-1.16099	0.00151515	0.00420123	NA	10 TM Acyl Transferase domain found in Cas1p	protein REDUCED WALL ACETYLATION 1-like isoform X2	Protein REDUCED WALL ACETYLATION 1^71.99%
Zla10G006190	4.74353	6.47316	-1.50896	0.0122676	0.0270886	K10527|MFP2|http://www.genome.jp/dbget-bin/www_bget?ko:K10527	3-hydroxyacyl-CoA dehydrogenase, NAD binding domain	peroxisomal fatty acid beta-oxidation multifunctional protein	Peroxisomal fatty acid beta-oxidation multifunctional protein; Short=MFP; Includes
Zla10G006220	15.0663	13.7997	1.28574	1.49e-10	1.18e-09	K10527|MFP2|http://www.genome.jp/dbget-bin/www_bget?ko:K10527	3-hydroxyacyl-CoA dehydrogenase, NAD binding domain	hypothetical protein OsI_06722	Peroxisomal fatty acid beta-oxidation multifunctional protein; Short=MFP; Includes
Zla05G025870	14.82	13.626	1.20185	1.4e-11	1.25e-10	K01681|ACO, acnA|http://www.genome.jp/dbget-bin/www_bget?ko:K01681	Aconitase family (aconitate hydratase)	uncharacterized protein LOC100304277	Aconitate hydratase 3, mitochondrial; Short=Aconitase 3; Short=mACO1
Zla02G032960	6.06663	3.96348	2.19105	0.00019003	0.000633163	K10355|ACTF|http://www.genome.jp/dbget-bin/www_bget?ko:K10355	Actin	Actin/actin-like conserved site-containing protein	Actin-1 >P0CJ47.1 RecName
Zla01G018570	7.20318	8.39948	-1.18848	0.000260325	0.00084555	K07407|E3.2.1.22B, galA, rafA|http://www.genome.jp/dbget-bin/www_bget?ko:K07407	Alpha galactosidase A	Os10g0493600, partial	Alpha-galactosidase
Zla03G017470	13.5003	12.0795	1.45917	2.13e-09	1.49e-08	K07407|E3.2.1.22B, galA, rafA|http://www.genome.jp/dbget-bin/www_bget?ko:K07407	Alpha galactosidase A	alpha-galactosidase isoform X1	Alpha-galactosidase
Zla03G002130	8.69941	10.7544	-1.96499	3.13e-09	2.15e-08	NA	alpha/beta hydrolase fold	probable lysophospholipase BODYGUARD 3	Probable lysophospholipase BODYGUARD 3; Short=AtBDG3; Flags
Zla08G000680	8.11265	9.3679	-1.22808	9.97e-05	0.000351356	NA	alpha/beta hydrolase fold	probable lysophospholipase BODYGUARD 3	Probable lysophospholipase BODYGUARD 1; Short=AtBDG1
Zla16G000510	7.1013	9.10198	-1.94614	7.69e-09	4.99e-08	NA	alpha/beta hydrolase fold	probable lysophospholipase BODYGUARD 4 isoform X1	Probable lysophospholipase BODYGUARD 4; Short=AtBDG4; Flags
Zla14G010260	7.84553	9.46975	-1.47688	0.000424264	0.00132055	NA	Amino-transferase class IV	LOW QUALITY PROTEIN: probable mannan synthase 7	Probable glucomannan 4-beta-mannosyltransferase 7
Zla08G021810	12.0731	10.6259	1.45189	2.24e-14	2.65e-13	NA	Annexin	annexin D7	Annexin D1
Zla08G021860	11.9262	10.6166	1.30932	7.38e-10	5.43e-09	NA	Annexin	annexin D7	Annexin D1
Zla03G021570	11.7705	13.3481	-1.52604	2.46e-08	1.5e-07	NA	Armadillo/beta-catenin-like repeat	protein CELLULOSE SYNTHASE INTERACTIVE 1	Protein CELLULOSE SYNTHASE INTERACTIVE 1
Zla12G011820	8.13499	9.77451	-1.55124	3.41e-06	1.52e-05	NA	Armadillo/beta-catenin-like repeat	hypothetical protein OsI_35372	Protein CELLULOSE SYNTHASE INTERACTIVE 3^57.78%
Zla15G011520	11.1771	12.7091	-1.47415	8.32e-08	4.73e-07	NA	Armadillo/beta-catenin-like repeat	protein CELLULOSE SYNTHASE INTERACTIVE 1	Protein CELLULOSE SYNTHASE INTERACTIVE 1
Zla03G009000	13.4496	12.3384	1.13037	5.36e-08	3.13e-07	K02145|ATPeV1A, ATP6A|http://www.genome.jp/dbget-bin/www_bget?ko:K02145	ATP synthase alpha/beta family, nucleotide-binding domain	V-type proton ATPase catalytic subunit A	V-type proton ATPase catalytic subunit A; Short=V-ATPase subunit A
Zla08G004760	13.6745	12.597	1.08684	3.2e-10	2.46e-09	K02145|ATPeV1A, ATP6A|http://www.genome.jp/dbget-bin/www_bget?ko:K02145	ATP synthase alpha/beta family, nucleotide-binding domain	V-type proton ATPase catalytic subunit A	V-type proton ATPase catalytic subunit A; Short=V-ATPase subunit A
Zla08G007560	13.5416	12.5348	1.01309	2.72e-10	2.1e-09	K03064|PSMC6, RPT4|http://www.genome.jp/dbget-bin/www_bget?ko:K03064	ATPase family associated with various cellular activities (AAA)	26S protease regulatory subunit S10B homolog B	26S proteasome regulatory subunit S10B homolog B
Zla02G030960	5.61985	3.96086	1.85232	0.0117354	0.0260317	NA	CBS domain	SNF1-related protein kinase regulatory subunit gamma-1	SNF1-related protein kinase regulatory subunit gamma-1; Short=AKIN subunit gamma-1; Short=AKING1; Short=AKINgamma1
Zla04G036820	5.53878	3.78767	1.66506	0.0122515	0.0270584	NA	CBS domain	SNF1-related protein kinase regulatory subunit gamma-1-like	SNF1-related protein kinase regulatory subunit gamma-1; Short=AKIN subunit gamma-1; Short=AKING1; Short=AKINgamma1
Zla06G002610	12.26	11.0818	1.19149	5.86e-10	4.36e-09	NA	CBS domain	SNF1-related protein kinase regulatory subunit gamma-1	SNF1-related protein kinase regulatory subunit gamma-1; Short=AKIN subunit gamma-1; Short=AKING1; Short=AKINgamma1
Zla01G021040	10.3276	7.73818	2.60464	1.3e-26	3.54e-25	NA	Cellulase (glycosyl hydrolase family 5)	uncharacterized protein LOC4348474	Glucan 1,3-beta-glucosidase
Zla01G027980	8.60286	9.8122	-1.11828	0.000842958	0.00246927	NA	Cellulase (glycosyl hydrolase family 5)	probable glucan 1,3-beta-glucosidase A isoform X1	Glucan 1,3-beta-glucosidase A
Zla03G013780	12.9276	9.2151	3.71995	7.96e-80	1.86e-77	NA	Cellulase (glycosyl hydrolase family 5)	probable glucan 1,3-beta-glucosidase A	Glucan 1,3-beta-glucosidase
Zla03G013790	13.1315	9.76995	3.35566	5.41e-78	1.18e-75	NA	Cellulase (glycosyl hydrolase family 5)	probable glucan 1,3-beta-glucosidase A	Glucan 1,3-beta-glucosidase
Zla03G013800	10.7393	7.164	3.59798	6.69e-57	6.92e-55	NA	Cellulase (glycosyl hydrolase family 5)	probable glucan 1,3-beta-glucosidase A	Glucan 1,3-beta-glucosidase
Zla03G013820	10.2559	6.61998	3.64506	6.23e-56	6.26e-54	NA	Cellulase (glycosyl hydrolase family 5)	probable glucan 1,3-beta-glucosidase A	Glucan 1,3-beta-glucosidase
Zla13G012070	4.91748	6.69381	-1.77989	0.00049997	0.0015318	NA	Cellulase (glycosyl hydrolase family 5)	glucan 1,3-beta-glucosidase	Glucan 1,3-beta-glucosidase 2
new_gene160	11.7064	9.00624	2.66557	1.76e-17	2.68e-16	NA	Cellulase (glycosyl hydrolase family 5)	probable glucan 1,3-beta-glucosidase A	Glucan 1,3-beta-glucosidase
Zla03G024550	8.62346	5.86668	2.72148	2.78e-07	1.46e-06	K00770|E2.4.2.24|http://www.genome.jp/dbget-bin/www_bget?ko:K00770	Cellulose synthase	cellulose synthase-like protein D4	Cellulose synthase-like protein D4
Zla02G022260	9.82171	11.0711	-1.1856	0.000141309	0.00048296	K10999|CESA|http://www.genome.jp/dbget-bin/www_bget?ko:K10999	Cellulose synthase	cellulose synthase A catalytic subunit 4	Cellulose synthase A catalytic subunit 4^92.7%
Zla03G012750	8.92445	10.3294	-1.23461	0.00273194	0.00712687	K10999|CESA|http://www.genome.jp/dbget-bin/www_bget?ko:K10999	Cellulose synthase	probable cellulose synthase A catalytic subunit 3	Probable cellulose synthase A catalytic subunit 3^86.38%
Zla03G016380	10.9035	12.8278	-1.87187	1.42e-09	1.01e-08	K10999|CESA|http://www.genome.jp/dbget-bin/www_bget?ko:K10999	Cellulose synthase	cellulose synthase A catalytic subunit 7	Cellulose synthase A catalytic subunit 7^92.52%
Zla05G002920	12.1744	13.2037	-1.03089	7.95e-12	7.29e-11	K10999|CESA|http://www.genome.jp/dbget-bin/www_bget?ko:K10999	Cellulose synthase	probable cellulose synthase A catalytic subunit 2	Probable cellulose synthase A catalytic subunit 2^94.18%
Zla05G004510	10.1276	11.7862	-1.64805	2.66e-19	4.61e-18	K10999|CESA|http://www.genome.jp/dbget-bin/www_bget?ko:K10999	Cellulose synthase	probable cellulose synthase A catalytic subunit 5	Probable cellulose synthase A catalytic subunit 5^96.22%
Zla05G008650	8.83654	4.4928	4.46457	8.6e-29	2.62e-27	K10999|CESA|http://www.genome.jp/dbget-bin/www_bget?ko:K10999	Cellulose synthase	cellulose synthase A catalytic subunit 4	Cellulose synthase A catalytic subunit 4^70.27%
Zla11G005170	9.9525	11.3657	-1.33195	6.2e-05	0.000226042	K10999|CESA|http://www.genome.jp/dbget-bin/www_bget?ko:K10999	Cellulose synthase	cellulose synthase A catalytic subunit 9	Cellulose synthase A catalytic subunit 9^91.09%
Zla16G010330	11.312	12.9331	-1.59343	1.69e-12	1.66e-11	K10999|CESA|http://www.genome.jp/dbget-bin/www_bget?ko:K10999	Cellulose synthase	cellulose synthase BoCesA7	Probable cellulose synthase A catalytic subunit 6^94.36%
Zla17G003270	12.6403	13.8178	-1.18002	1.16e-14	1.41e-13	K10999|CESA|http://www.genome.jp/dbget-bin/www_bget?ko:K10999	Cellulose synthase	hypothetical protein C2845_PM04G07310	Probable cellulose synthase A catalytic subunit 8^94.96%
Zla17G004140	10.1955	11.4865	-1.28025	4.33e-09	2.9e-08	K10999|CESA|http://www.genome.jp/dbget-bin/www_bget?ko:K10999	Cellulose synthase	cellulose synthase BoCesA7	Probable cellulose synthase A catalytic subunit 6^92.48%
Zla17G005480	13.8797	15.1518	-1.27468	4.98e-19	8.47e-18	K10999|CESA|http://www.genome.jp/dbget-bin/www_bget?ko:K10999	Cellulose synthase	hypothetical protein OsJ_24012	Probable cellulose synthase A catalytic subunit 3^93.63%
Zla01G015270	4.43358	0.878702	3.82015	0.00655632	0.0155816	NA	Cellulose synthase	cellulose synthase-like protein D1	Cellulose synthase-like protein D1
Zla01G031820	10.8009	13.228	-2.32658	3.69e-12	3.5e-11	NA	Cellulose synthase	probable mixed-linked glucan synthase 6	Probable mixed-linked glucan synthase 6
Zla03G002780	12.7781	14.1839	-1.40285	1.58e-14	1.9e-13	NA	Cellulose synthase	cellulose synthase-like protein D2	Cellulose synthase-like protein D2
Zla04G011910	8.31356	12.6443	-4.28839	4.34e-54	4.03e-52	NA	Cellulose synthase	probable mixed-linked glucan synthase 6	Probable mixed-linked glucan synthase 6
Zla08G020320	13.6597	11.8652	1.79207	1.39e-33	5.46e-32	NA	Cellulose synthase	cellulose synthase-like protein E2	Cellulose synthase-like protein E2
Zla11G003140	13.58	8.58548	5.00177	3.65e-161	8.13e-158	NA	Cellulose synthase	hypothetical protein OsI_31767	Cellulose synthase-like protein E6
Zla15G008010	0	3.50006	-6.41519	0.00073073	0.0021646	NA	Cellulose synthase	RecName:Putative cellulose synthase-like protein D5; AltName:OsCslD5 >EAZ00794.1 hypothetical protein OsI_22825	Putative cellulose synthase-like protein D5
Zla16G005700	4.72122	8.64679	-3.94321	4.71e-27	1.31e-25	NA	Cellulose synthase	probable mixed-linked glucan synthase 8 isoform X1	Probable mixed-linked glucan synthase 8
Zla07G010520	4.18092	7.43078	-2.65667	0.000675804	0.00201673	NA	Chitin recognition protein	chitinase 4	Endochitinase A
Zla07G010530	1.51782	4.83264	-3.6503	0.000997508	0.00287612	NA	Chitin recognition protein	chitinase 4	Endochitinase A
Zla08G011840	12.7184	11.4814	1.27349	9.85e-07	4.75e-06	K01183|E3.2.1.14|http://www.genome.jp/dbget-bin/www_bget?ko:K01183	Chitinase class I	chitinase 5-like	Chitinase 4
Zla08G014520	10.4048	7.71301	2.71469	1.14e-14	1.39e-13	K01183|E3.2.1.14|http://www.genome.jp/dbget-bin/www_bget?ko:K01183	Chitinase class I	chitinase 6	Chitinase 6
Zla0G004440	13.3018	7.61418	5.82261	1.13e-56	1.17e-54	K01183|E3.2.1.14|http://www.genome.jp/dbget-bin/www_bget?ko:K01183	Chitinase class I	chitinase 6-like	Chitinase 6
Zla10G018660	14.8255	9.07933	5.84234	2.83e-69	4.48e-67	K01183|E3.2.1.14|http://www.genome.jp/dbget-bin/www_bget?ko:K01183	Chitinase class I	chitinase 6-like	Chitinase 6
Zla01G016900	18.693	13.616	5.07461	3.9e-80	9.25e-78	K20547|CHIB|http://www.genome.jp/dbget-bin/www_bget?ko:K20547	Chitinase class I	hypothetical protein OsI_34517	Chitinase 8
Zla01G016930	18.2656	15.0633	3.24143	4.67e-36	2.07e-34	K20547|CHIB|http://www.genome.jp/dbget-bin/www_bget?ko:K20547	Chitinase class I	hypothetical protein OsI_34517	Chitinase 8
Zla13G004350	10.0688	12.0591	-1.99081	2.76e-19	4.78e-18	K20547|CHIB|http://www.genome.jp/dbget-bin/www_bget?ko:K20547	Chitinase class I	Os05g0399300	Chitinase 2
Zla13G004360	9.64779	11.7873	-2.12871	4.75e-19	8.11e-18	K20547|CHIB|http://www.genome.jp/dbget-bin/www_bget?ko:K20547	Chitinase class I	Chain A, Crystal Structure Of Class I Chitinase From Oryza Sativa L. Japonica >3IWR_A Chain A, Crystal structure of class I chitinase from Oryza sativa L. japonica >3IWR_B Chain B, Crystal structure of class I chitinase from Oryza sativa L. japonica	Chitinase 2
Zla15G000340	11.2213	9.31312	1.93708	2.44e-16	3.38e-15	K20547|CHIB|http://www.genome.jp/dbget-bin/www_bget?ko:K20547	Chitinase class I	chitinase	Chitinase 1
Zla15G000350	14.5611	12.9807	1.62684	5.41e-09	3.58e-08	K20547|CHIB|http://www.genome.jp/dbget-bin/www_bget?ko:K20547	Chitinase class I	RecName:Chitinase 1; AltName:Class I chitinase a; Short=OsChia1a; AltName:Pathogenesis related (PR)-3 chitinase 1; Flags: Precursor >BAA03749.1 endochitinase	Chitinase 1
Zla04G021350	11.1067	12.3966	-1.23176	2.05e-05	8.11e-05	NA	Chitinase class I	RecName:Chitinase 10; AltName:Pathogenesis related (PR)-3 chitinase 10; Flags: Precursor >BAD81341.1 putative chitinase	Chitinase 10
Zla08G005910	12.8401	11.3884	1.46342	5.39e-14	6.16e-13	K01647|CS, gltA|http://www.genome.jp/dbget-bin/www_bget?ko:K01647	Citrate synthase, C-terminal domain	Os11g0538900, partial	Citrate synthase 4, mitochondrial; Flags
Zla10G003980	12.6459	11.4064	1.27813	3.88e-07	1.99e-06	K01647|CS, gltA|http://www.genome.jp/dbget-bin/www_bget?ko:K01647	Citrate synthase, C-terminal domain	Os11g0538900, partial	Citrate synthase 4, mitochondrial; Flags
Zla09G004990	12.5634	13.6932	-1.12515	4.27e-11	3.6e-10	NA	COBRA-like protein	COBRA-like protein 3 isoform X2	COBRA-like protein 3
Zla03G022270	10.616	9.24018	1.39058	1.19e-07	6.63e-07	NA	Core-2/I-Branching enzyme	uncharacterized protein LOC102704661	Glycosyltransferase BC10
Zla08G009290	11.9221	8.87144	3.0736	5.63e-38	2.72e-36	NA	Core-2/I-Branching enzyme	uncharacterized protein LOC102715175	Glycosyltransferase BC10
Zla15G003600	12.3336	10.725	1.65984	8.6e-10	6.28e-09	NA	Core-2/I-Branching enzyme	Os06g0661900, partial	Glycosyltransferase BC10
Zla01G031200	16.5633	14.0173	2.55848	1.67e-37	7.87e-36	NA	Cupin	hypothetical protein GQ55_6G056600	Germin-like protein 8-10
Zla01G031210	14.7819	10.9642	3.86115	5.1e-30	1.67e-28	NA	Cupin	Germin-like protein 12-2	Germin-like protein 8-8; Flags
Zla02G012770	5.93222	3.29893	2.48289	0.00033984	0.00107959	NA	Cupin	germin-like protein 1-1	Germin-like protein 1-1
Zla04G011130	16.6362	12.633	4.02443	6.76e-65	9.04e-63	NA	Cupin	germin-like protein 8-8	Germin-like protein 8-8; Flags
Zla04G011140	13.3302	11.4289	1.92023	2.75e-18	4.4e-17	NA	Cupin	germin-like protein 8-12 isoform X2	Germin-like protein 8-12; Flags
Zla04G011150	13.6655	6.5075	7.14041	6.28e-201	3e-197	NA	Cupin	germin-like protein 8-11	Germin-like protein 8-7
Zla04G011170	13.0537	7.4713	5.59428	5.36e-162	1.28e-158	NA	Cupin	RecName:Putative germin-like protein 12-4; Flags: Precursor	Putative germin-like protein 12-4; Flags
Zla05G002670	12.3783	10.9793	1.48771	1e-05	4.16e-05	NA	Cupin	germin-like protein 3-7	Germin-like protein 3-7
Zla07G004080	11.0629	4.65773	6.1466	3.87e-32	1.41e-30	NA	Cupin	H0313F03.8	Germin-like protein 4-1; Flags
Zla09G007600	14.6973	9.04099	5.67728	1.34e-80	3.23e-78	NA	Cupin	germin-like protein 3-3	Germin-like protein 3-3; Flags
Zla09G007610	13.4688	7.42311	6.07909	1.77e-78	3.96e-76	NA	Cupin	germin-like protein 3-3	Germin-like protein 3-3; Flags
Zla10G008910	8.94523	10.356	-1.39124	5.99e-08	3.47e-07	NA	Cupin	germin-like protein 2-4	Germin-like protein 2-4; Flags
Zla12G002920	5.58568	4.37922	1.20313	0.0231904	0.0472702	NA	Cupin	germin-like protein 11-1	Germin-like protein 11-1; Flags
new_gene31	17.45	14.9063	2.54624	2.96e-40	1.59e-38	NA	Cupin	putative germin-like protein 12-4	Germin-like protein 8-7
Zla01G001610	10.6835	9.37178	1.33298	1.89e-06	8.77e-06	K00979|kdsB|http://www.genome.jp/dbget-bin/www_bget?ko:K00979	Cytidylyltransferase	3-deoxy-manno-octulosonate cytidylyltransferase	3-deoxy-manno-octulosonate cytidylyltransferase
Zla04G009830	9.91126	7.61158	2.41842	2.82e-10	2.17e-09	NA	Cytochrome P450	alkane hydroxylase MAH1-like	Cytochrome P450 86B1^33.63%
Zla05G000350	15.892	11.2094	4.71188	1.97e-90	6.66e-88	NA	Cytochrome P450	predicted protein, partial	Cytochrome P450 81F2
Zla17G002630	8.70539	2.70791	6.0993	5.34e-34	2.14e-32	NA	Dirigent-like protein	dirigent protein 22-like	Dirigent protein 21; Short=AtDIR21; Flags
Zla06G016270	12.8678	9.31967	3.59163	1.1e-44	6.99e-43	NA	Dof domain, zinc finger	OSJNBa0064G10.24	Dof zinc finger protein DOF3.4; Short=AtDOF3.4
Zla03G026860	15.4399	14.3788	1.08784	7.37e-06	3.13e-05	K14190|VTC2_5|http://www.genome.jp/dbget-bin/www_bget?ko:K14190	Domain of unknown function (DUF4922)	hypothetical protein OsI_37726	GDP-L-galactose phosphorylase 1
Zla02G029830	6.90715	8.37858	-1.40731	4.35e-05	0.00016242	NA	Domain of unknown function (DUF4922)	GDP-L-galactose phosphorylase 2 isoform X1	GDP-L-galactose phosphorylase 1
Zla04G000390	0	5.08634	-7.76527	1.01e-07	5.69e-07	NA	EamA-like transporter family	hypothetical protein OsJ_03238	Protein WALLS ARE THIN 1^72.8%
Zla02G023150	9.20912	11.6009	-2.2709	1.54e-10	1.22e-09	K07195|EXOC7, EXO70|http://www.genome.jp/dbget-bin/www_bget?ko:K07195	Exo70 exocyst complex subunit	exocyst complex component EXO70E2	Exocyst complex component EXO70A1; Short=AtExo70a1
Zla03G028090	3.90292	5.53289	-1.9357	0.00605022	0.0145015	K07195|EXOC7, EXO70|http://www.genome.jp/dbget-bin/www_bget?ko:K07195	Exo70 exocyst complex subunit	exocyst complex component EXO70A1-like isoform X1	Exocyst complex component EXO70A1; Short=AtExo70a1
Zla04G030450	8.11599	10.1015	-1.96257	9.92e-17	1.42e-15	K07195|EXOC7, EXO70|http://www.genome.jp/dbget-bin/www_bget?ko:K07195	Exo70 exocyst complex subunit	hypothetical protein OsI_03845	Exocyst complex component EXO70A1; Short=AtExo70a1
Zla04G005420	8.59298	9.62598	-1.01172	3.11e-05	0.000119262	NA	Exo70 exocyst complex subunit	exocyst complex component EXO70B1	Exocyst complex component EXO70A1; Short=AtExo70a1
Zla05G009400	4.24538	7.21153	-2.87129	1.95e-09	1.37e-08	K06110|EXOC3, SEC6|http://www.genome.jp/dbget-bin/www_bget?ko:K06110	Exocyst complex component Sec6	Exocyst complex component SEC6	Exocyst complex component SEC6; Short=AtSec6^80.2%
Zla01G026570	9.08421	6.79003	2.36223	1.71e-09	1.21e-08	NA	Exostosin family	probable arabinosyltransferase ARAD1 isoform X1	Probable arabinosyltransferase ARAD1
Zla02G030940	7.88875	9.3634	-1.46113	1.15e-08	7.3e-08	NA	Exostosin family	probable arabinosyltransferase ARAD1	Probable arabinosyltransferase ARAD1
Zla02G031290	12.1832	10.4595	1.79628	3.79e-09	2.57e-08	NA	Exostosin family	probable glucuronosyltransferase Os01g0926400	Probable glucuronosyltransferase Os01g0926400
Zla04G037110	9.51168	8.35016	1.26348	0.000456481	0.00141019	NA	Exostosin family	probable glucuronosyltransferase Os01g0926400	Probable glucuronosyltransferase Os01g0926400
Zla15G004620	0	3.82821	-6.40058	0.000215638	0.000711888	NA	Exostosin family	probable glycosyltransferase At5g03795	Probable glycosyltransferase At3g07620^38.14%
Zla01G022150	10.6314	9.24611	1.38766	3.99e-13	4.19e-12	K09828|DHCR24, DWF1|http://www.genome.jp/dbget-bin/www_bget?ko:K09828	FAD binding domain	delta(24)-sterol reductase	Delta(24)-sterol reductase
Zla15G007000	14.917	8.57601	6.3807	3.92e-65	5.33e-63	NA	FAD binding domain	inactive tetrahydrocannabinolic acid synthase-like	Berberine bridge enzyme-like 18; Short=AtBBE-like 18; Flags
Zla15G007010	5.27974	0	7.5217	6.3e-08	3.63e-07	NA	FAD binding domain	berberine bridge enzyme-like 8	Berberine bridge enzyme-like 27; Short=AtBBE-like 27; Flags
Zla15G007020	12.0817	4.16791	7.69731	3.78e-41	2.11e-39	NA	FAD binding domain	hypothetical protein OsI_23318	Berberine bridge enzyme-like 27; Short=AtBBE-like 27; Flags
Zla15G007050	8.83567	3.65144	4.97424	3.19e-16	4.38e-15	NA	FAD binding domain	hypothetical protein OsI_23311	Berberine bridge enzyme-like 15; Short=AtBBE-like 15
Zla07G012480	9.70955	11.0514	-1.33801	1.75e-12	1.72e-11	K12118|CRY1|http://www.genome.jp/dbget-bin/www_bget?ko:K12118	FAD binding domain of DNA photolyase	cryptochrome-1 isoform X1	Cryptochrome-1; Short=AtCry; Short=Atcry1
Zla01G001520	10.8577	12.0659	-1.09904	0.0012487	0.00352469	NA	Fasciclin domain	fasciclin-like arabinogalactan protein 12	Fasciclin-like arabinogalactan protein 13; Flags
Zla02G002740	9.35359	11.5304	-2.08489	9.88e-08	5.55e-07	NA	Fasciclin domain	LOW QUALITY PROTEIN: fasciclin-like arabinogalactan protein 11	Fasciclin-like arabinogalactan protein 11; Flags
Zla04G003380	3.81956	5.34094	-1.57081	0.00945566	0.0214869	NA	Fasciclin domain	Fasciclin-like arabinogalactan protein 1	Fasciclin-like arabinogalactan protein 1; Flags
Zla04G004500	1.43674	6.78602	-5.67325	4.97e-13	5.16e-12	NA	Fasciclin domain	hypothetical protein C2845_PM14G18260	Fasciclin-like arabinogalactan protein 7; Flags
Zla04G026620	5.59587	8.08975	-2.31752	2.83e-06	1.28e-05	NA	Fasciclin domain	fasciclin-like arabinogalactan protein 11	Fasciclin-like arabinogalactan protein 11; Flags
Zla11G002840	4.32897	6.22048	-1.89493	0.0015995	0.00441387	NA	Fasciclin domain	fasciclin-like arabinogalactan protein 7 isoform X1	Fasciclin-like arabinogalactan protein 7; Flags
Zla13G001290	4.95032	6.90184	-1.84534	0.00318797	0.00818389	NA	Fasciclin domain	Fasciclin-like arabinogalactan protein 13	Fasciclin-like arabinogalactan protein 9; Flags
Zla13G001300	8.54212	10.8699	-2.18273	1.32e-08	8.32e-08	NA	Fasciclin domain	fasciclin-like arabinogalactan protein 12	Fasciclin-like arabinogalactan protein 13; Flags
Zla14G004540	6.94114	8.11638	-1.17015	0.000184167	0.000615099	NA	Fasciclin domain	fasciclin-like arabinogalactan protein 7 isoform X1	Fasciclin-like arabinogalactan protein 7; Flags
Zla09G012450	9.71016	6.67258	3.07017	1.28e-28	3.86e-27	K13366|MPAO, PAO1|http://www.genome.jp/dbget-bin/www_bget?ko:K13366	Flavin containing amine oxidoreductase	hypothetical protein GQ55_9G580000	Polyamine oxidase 1; Flags
Zla01G002170	11.9066	11.0909	1.04386	0.0167903	0.0356483	NA	Galactosyltransferase	beta-1,3-galactosyltransferase pvg3-like	Beta-1,3-galactosyltransferase pvg3
Zla01G003500	4.12972	6.13182	-2.31589	0.000759334	0.00224298	NA	GATA zinc finger	GATA transcription factor 12	GATA transcription factor 12^51.35%
Zla01G005860	6.49016	8.10734	-1.54247	1.47e-05	5.95e-05	NA	GDP-fucose protein O-fucosyltransferase	protein ESMERALDA 1 isoform X1	Protein ESMERALDA 1
Zla02G026850	5.67616	7.53234	-1.86746	5.27e-07	2.65e-06	NA	GDP-fucose protein O-fucosyltransferase	protein ESMERALDA 1 isoform X1	Protein ESMERALDA 1
Zla04G017550	5.41502	6.76719	-1.26455	0.00905761	0.0207034	NA	GDP-fucose protein O-fucosyltransferase	O-fucosyltransferase 3	Rhamnogalacturonan I rhamnosyltransferase 1
Zla05G016020	5.1523	7.98329	-2.52238	1.15e-05	4.74e-05	NA	GDP-fucose protein O-fucosyltransferase	O-fucosyltransferase 18	Rhamnogalacturonan I rhamnosyltransferase 4
Zla05G024170	6.0661	8.44203	-2.22637	1.88e-07	1.01e-06	NA	GDP-fucose protein O-fucosyltransferase	hypothetical protein OsI_10181	Rhamnogalacturonan I rhamnosyltransferase 1
Zla05G018760	13.624	14.9154	-1.28382	1.98e-12	1.92e-11	K12450|RHM|http://www.genome.jp/dbget-bin/www_bget?ko:K12450	GDP-mannose 4,6 dehydratase	trifunctional UDP-glucose 4,6-dehydratase/UDP-4-keto-6-deoxy-D-glucose 3,5-epimerase/UDP-4-keto-L-rhamnose-reductase RHM1 isoform X2	Trifunctional UDP-glucose 4,6-dehydratase/UDP-4-keto-6-deoxy-D-glucose 3,5-epimerase/UDP-4-keto-L-rhamnose-reductase RHM1
Zla01G008960	5.14565	6.55392	-1.39028	0.0119953	0.0265503	NA	GDSL/SGNH-like Acyl-Esterase family found in Pmr5 and Cas1p	protein trichome birefringence-like 33	Protein trichome birefringence-like 33^52.54%
Zla03G003430	9.48937	11.0374	-1.49824	2.72e-08	1.64e-07	NA	GDSL/SGNH-like Acyl-Esterase family found in Pmr5 and Cas1p	protein trichome birefringence-like 1 isoform X2	Protein trichome birefringence^65.21%
Zla05G003370	8.68657	10.1966	-1.51042	4.95e-16	6.71e-15	NA	GDSL/SGNH-like Acyl-Esterase family found in Pmr5 and Cas1p	protein trichome birefringence-like 33	Protein trichome birefringence-like 33^61.03%
Zla05G017870	6.14699	4.47364	1.84509	0.00144757	0.00403425	NA	GDSL/SGNH-like Acyl-Esterase family found in Pmr5 and Cas1p	protein trichome birefringence-like 3 isoform X1	Protein trichome birefringence-like 3^56.94%
Zla10G010550	6.83501	8.52284	-1.62	1.97e-06	9.1e-06	NA	GDSL/SGNH-like Acyl-Esterase family found in Pmr5 and Cas1p	protein trichome birefringence-like 1	Protein trichome birefringence^65.45%
Zla02G004900	8.68792	11.9402	-3.24859	1.07e-58	1.2e-56	NA	GDSL-like Lipase/Acylhydrolase	hypothetical protein OsI_00953	GDSL esterase/lipase At1g28600
Zla04G018410	8.63282	5.00296	3.61942	5.63e-18	8.85e-17	NA	GDSL-like Lipase/Acylhydrolase	GDSL esterase/lipase At5g45910	GDSL esterase/lipase At1g28600
Zla04G025810	11.7595	10.5318	1.2266	5.93e-12	5.52e-11	NA	GDSL-like Lipase/Acylhydrolase	GDSL esterase/lipase At1g28600	GDSL esterase/lipase At1g28600
Zla04G025840	4.73107	7.99527	-3.32381	4.83e-20	8.8e-19	NA	GDSL-like Lipase/Acylhydrolase	GDSL esterase/lipase At1g28600-like	GDSL esterase/lipase At1g28600
Zla08G014400	7.98731	0.773266	7.67087	1.32e-15	1.73e-14	NA	GDSL-like Lipase/Acylhydrolase	GDSL esterase/lipase At5g03980-like	GDSL esterase/lipase At1g28600
Zla13G008720	5.93081	1.5447	4.51488	4.51e-08	2.65e-07	NA	GDSL-like Lipase/Acylhydrolase	hypothetical protein OsI_20550	GDSL esterase/lipase At1g28600
Zla16G002440	3.71995	8.15497	-4.19743	2.59e-13	2.77e-12	NA	GDSL-like Lipase/Acylhydrolase	GDSL esterase/lipase At5g45910-like	GDSL esterase/lipase At1g28600
Zla09G009550	0	2.9388	-5.54053	0.00852886	0.0196547	NA	Gibberellin regulated protein	peamaclein	Snakin-1; Flags
Zla04G034810	7.72828	10.6659	-2.83109	1.35e-15	1.76e-14	NA	Glutamine amidotransferase domain	amidophosphoribosyltransferase, chloroplastic	Amidophosphoribosyltransferase 1, chloroplastic; Short=AtATase1; Short=PRPP1
Zla08G013670	10.8722	7.37348	3.51139	5.69e-54	5.27e-52	NA	Glycerophosphoryl diester phosphodiesterase family	glycerophosphodiester phosphodiesterase GDPDL3-like	Glycerophosphodiester phosphodiesterase GDPDL3
Zla08G021720	8.64861	7.65479	1.05436	0.00115913	0.0032941	NA	Glycosyl hydrolase family 3 C-terminal domain	probable beta-D-xylosidase 7	Probable beta-D-xylosidase 7; Short=AtBXL7; Flags
Zla12G000270	6.51857	4.19363	2.52281	1.96e-05	7.77e-05	NA	Glycosyl hydrolase family 3 C-terminal domain	probable beta-D-xylosidase 2	Probable beta-D-xylosidase 2; Short=AtBXL2; Flags
Zla12G016370	8.80516	4.97976	3.94725	9.6e-22	1.96e-20	NA	Glycosyl hydrolase family 3 C-terminal domain	probable beta-D-xylosidase 2	Probable beta-D-xylosidase 2; Short=AtBXL2; Flags
Zla03G014340	10.7096	12.0316	-1.2846	2.02e-07	1.09e-06	K15923|AXY8, FUC95A, afcA|http://www.genome.jp/dbget-bin/www_bget?ko:K15923	Glycosyl hydrolase family 65, N-terminal domain	alpha-L-fucosidase 2	Alpha-L-fucosidase 2
Zla08G024080	6.9793	4.74701	2.26057	6.06e-06	2.61e-05	K07964|HPSE|http://www.genome.jp/dbget-bin/www_bget?ko:K07964	Glycosyl hydrolase family 79, N-terminal domain	heparanase-like protein 3	Heparanase-like protein 3; Flags
Zla10G019860	7.00811	9.39832	-2.3317	1.25e-11	1.12e-10	K07964|HPSE|http://www.genome.jp/dbget-bin/www_bget?ko:K07964	Glycosyl hydrolase family 79, N-terminal domain	heparanase-like protein 3	Heparanase-like protein 3; Flags
Zla03G000620	2.90471	8.02781	-5.09038	5.36e-24	1.24e-22	NA	Glycosyl hydrolase family 79, N-terminal domain	heparanase-like protein 3	Heparanase-like protein 3; Flags
Zla03G003770	7.6796	0	10.0878	7.43e-15	9.14e-14	NA	Glycosyl hydrolase family 9	endoglucanase 16 isoform X1	Endoglucanase 16
Zla08G003540	11.3375	7.183	4.26693	8.74e-31	2.96e-29	NA	Glycosyl hydrolase family 9	endoglucanase 5	Endoglucanase 5
Zla08G021030	15.1508	12.613	2.66116	4.24e-13	4.43e-12	NA	Glycosyl hydrolase family 9	endoglucanase 7	Endoglucanase 7
Zla10G002210	13.2483	11.9156	1.40587	3.59e-06	1.6e-05	NA	Glycosyl hydrolase family 9	endoglucanase 5	Endoglucanase 5
Zla10G012120	12.6186	9.49137	3.29652	1.14e-15	1.5e-14	NA	Glycosyl hydrolase family 9	endoglucanase 7	Endoglucanase 7
Zla10G012340	0	4.05719	-6.77919	6.4e-05	0.000232875	NA	Glycosyl hydrolase family 9	endoglucanase 6	Endoglucanase 6
Zla11G001940	9.44383	10.5847	-1.06605	0.000674094	0.00201217	NA	Glycosyl hydrolase family 9	Endoglucanase 22	Endoglucanase 22
Zla11G007100	8.13329	10.5374	-2.38878	2.09e-25	5.3e-24	NA	Glycosyl hydrolase family 9	endoglucanase 24	Endoglucanase 24
Zla03G012570	4.91659	1.47204	3.68113	0.000376682	0.00118447	K08235|E2.4.1.207|http://www.genome.jp/dbget-bin/www_bget?ko:K08235	Glycosyl hydrolases family 16	probable xyloglucan endotransglucosylase/hydrolase protein 28	Probable xyloglucan endotransglucosylase/hydrolase protein 28; Short=At-XTH28; Short=XTH-28; Flags
Zla05G005400	12.0154	10.7505	1.36303	4.23e-05	0.000158632	K08235|E2.4.1.207|http://www.genome.jp/dbget-bin/www_bget?ko:K08235	Glycosyl hydrolases family 16	hypothetical protein OsI_14384	Probable xyloglucan endotransglucosylase/hydrolase protein 30; Short=At-XTH30; Short=XTH-30; Flags
Zla08G018660	9.11309	10.3288	-1.17805	3.09e-05	0.000118619	K08235|E2.4.1.207|http://www.genome.jp/dbget-bin/www_bget?ko:K08235	Glycosyl hydrolases family 16	hypothetical protein OsI_08563	Probable xyloglucan endotransglucosylase/hydrolase protein 30; Short=At-XTH30; Short=XTH-30; Flags
Zla09G014580	4.87978	2.84868	2.19865	0.00238341	0.0063154	K08235|E2.4.1.207|http://www.genome.jp/dbget-bin/www_bget?ko:K08235	Glycosyl hydrolases family 16	probable xyloglucan endotransglucosylase/hydrolase protein 27	Probable xyloglucan endotransglucosylase/hydrolase protein 27; Short=At-XTH27; Short=XTH-27; Flags
Zla10G021200	4.66294	5.9843	-1.35276	0.00218677	0.00584112	K08235|E2.4.1.207|http://www.genome.jp/dbget-bin/www_bget?ko:K08235	Glycosyl hydrolases family 16	xyloglucan endotransglucosylase/hydrolase protein 31	Xyloglucan endotransglucosylase/hydrolase protein 31; Short=At-XTH31; Short=AtXTR8; Short=XTH-31; Flags
Zla12G002890	0	5.65742	-8.33046	1.51e-09	1.08e-08	K08235|E2.4.1.207|http://www.genome.jp/dbget-bin/www_bget?ko:K08235	Glycosyl hydrolases family 16	probable xyloglucan endotransglucosylase/hydrolase	Probable xyloglucan endotransglucosylase/hydrolase; Flags
Zla15G001790	10.0901	13.5038	-3.34635	2.46e-29	7.76e-28	K08235|E2.4.1.207|http://www.genome.jp/dbget-bin/www_bget?ko:K08235	Glycosyl hydrolases family 16	probable xyloglucan endotransglucosylase/hydrolase protein 25	Probable xyloglucan endotransglucosylase/hydrolase protein 25; Short=At-XTH25; Short=XTH-25; Flags
Zla16G007970	8.52787	10.5411	-1.99809	1.06e-18	1.75e-17	K08235|E2.4.1.207|http://www.genome.jp/dbget-bin/www_bget?ko:K08235	Glycosyl hydrolases family 16	probable xyloglucan endotransglucosylase/hydrolase protein 32	Probable xyloglucan endotransglucosylase/hydrolase protein 32; Short=At-XTH32; Short=XTH-32; Flags
Zla01G015200	11.274	8.60419	2.73295	3.62e-15	4.56e-14	NA	Glycosyl hydrolases family 16	hypothetical protein OsI_34780	Probable xyloglucan endotransglucosylase/hydrolase protein 29; Short=At-XTH29; Short=XTH-29; Flags
Zla05G027090	8.2629	6.71829	1.84918	0.00215589	0.00576737	NA	Glycosyl hydrolases family 16	xyloglucan endotransglucosylase/hydrolase protein 31-like	Xyloglucan endotransglucosylase/hydrolase protein 24; Short=At-XTH24; Short=XTH-24
Zla07G004940	8.36642	10.688	-2.26992	1.32e-14	1.59e-13	NA	Glycosyl hydrolases family 16	xyloglucan endotransglucosylase/hydrolase protein 24	Xyloglucan endotransglucosylase/hydrolase protein 24; Short=At-XTH24; Short=XTH-24
Zla15G001800	10.7701	8.77696	2.07286	1.05e-08	6.72e-08	NA	Glycosyl hydrolases family 16	hypothetical protein OsI_24317	Xyloglucan endotransglucosylase/hydrolase protein 22; Short=At-XTH22; Short=XTH-22
Zla15G001820	10.6154	12.8048	-2.04119	5.85e-08	3.39e-07	NA	Glycosyl hydrolases family 16	xyloglucan endotransglucosylase/hydrolase protein 22	Xyloglucan endotransglucosylase/hydrolase protein 22; Short=At-XTH22; Short=XTH-22
Zla17G006620	6.73042	7.7526	-1.00612	0.00446304	0.0110498	NA	Glycosyl hydrolases family 16	probable xyloglucan endotransglucosylase/hydrolase protein 8	Probable xyloglucan endotransglucosylase/hydrolase protein 8; Short=At-XTH8; Short=XTH-8; Flags
Zla01G006410	13.3433	10.5989	2.80823	1.2e-19	2.14e-18	NA	Glycosyl hydrolases family 17	glucan endo-1,3-beta-glucosidase 14	Glucan endo-1,3-beta-glucosidase 14
Zla02G021860	5.5257	8.1529	-2.61831	1.92e-12	1.87e-11	NA	Glycosyl hydrolases family 17	glucan endo-1,3-beta-glucosidase 13	Glucan endo-1,3-beta-glucosidase 13
Zla02G027810	14.3249	9.90197	4.53541	2.06e-32	7.65e-31	NA	Glycosyl hydrolases family 17	hypothetical protein OsI_04517	Glucan endo-1,3-beta-glucosidase 14
Zla04G034300	14.7653	13.6631	1.20224	0.000377199	0.00118587	NA	Glycosyl hydrolases family 17	glucan endo-1,3-beta-glucosidase 14 isoform X1	Glucan endo-1,3-beta-glucosidase 14
Zla05G001940	8.4275	7.22312	1.29186	0.000424242	0.00132055	NA	Glycosyl hydrolases family 17	glucan endo-1,3-beta-glucosidase 8	Glucan endo-1,3-beta-glucosidase 8
Zla05G017560	6.79339	7.79613	-1.03396	0.00176708	0.00482139	NA	Glycosyl hydrolases family 17	glucan endo-1,3-beta-glucosidase 9	Glucan endo-1,3-beta-glucosidase 9
Zla08G000630	0	3.96867	-6.55966	0.000102117	0.000359371	NA	Glycosyl hydrolases family 17	glucan endo-1,3-beta-glucosidase 14	Glucan endo-1,3-beta-glucosidase 11
Zla08G011530	9.3018	8.29028	1.11825	0.00195225	0.00527369	NA	Glycosyl hydrolases family 17	hypothetical protein OsI_07522	Glucan endo-1,3-beta-glucosidase 14
Zla08G022810	10.5115	12.7071	-2.14502	9.59e-16	1.27e-14	NA	Glycosyl hydrolases family 17	glucan endo-1,3-beta-glucosidase 12	Glucan endo-1,3-beta-glucosidase 12
Zla09G006390	5.75948	1.86189	3.70824	1.56e-05	6.29e-05	NA	Glycosyl hydrolases family 17	glucan endo-1,3-beta-glucosidase 7	Glucan endo-1,3-beta-glucosidase 7
Zla10G008890	6.98372	5.84152	1.30787	0.0089305	0.0204534	NA	Glycosyl hydrolases family 17	glucan endo-1,3-beta-glucosidase 14-like	Glucan endo-1,3-beta-glucosidase 14
Zla10G010630	10.3572	11.766	-1.32763	1.96e-05	7.79e-05	NA	Glycosyl hydrolases family 17	glucan endo-1,3-beta-glucosidase 12	Glucan endo-1,3-beta-glucosidase 12
Zla13G006060	12.6744	11.1146	1.58381	2.29e-09	1.59e-08	NA	Glycosyl hydrolases family 17	glucan endo-1,3-beta-glucosidase 14	Glucan endo-1,3-beta-glucosidase 14
Zla15G007460	9.3358	6.53562	2.80498	1.91e-25	4.86e-24	NA	Glycosyl hydrolases family 17	glucan endo-1,3-beta-glucosidase 11	Glucan endo-1,3-beta-glucosidase 11
Zla16G006170	8.52921	10.0221	-1.40513	0.000519465	0.0015863	NA	Glycosyl hydrolases family 17	hypothetical protein OsI_26335	Glucan endo-1,3-beta-glucosidase 12
Zla16G006180	14.7639	12.1116	2.71955	5.68e-16	7.66e-15	NA	Glycosyl hydrolases family 17	hypothetical protein OsI_26335	Glucan endo-1,3-beta-glucosidase 13
Zla16G006230	4.02619	8.66061	-4.71876	3.56e-41	1.99e-39	NA	Glycosyl hydrolases family 17	glucan endo-1,3-beta-glucosidase 7	Glucan endo-1,3-beta-glucosidase 12
Zla17G006800	11.3662	6.78695	4.65326	8.81e-50	6.9e-48	NA	Glycosyl hydrolases family 17	hypothetical protein OsI_26344	Glucan endo-1,3-beta-glucosidase 13
Zla17G006810	6.28533	2.08918	3.87513	3.61e-06	1.61e-05	NA	Glycosyl hydrolases family 17	hypothetical protein OsI_26344	Glucan endo-1,3-beta-glucosidase 13
Zla08G006050	5.9634	3.73005	2.28272	0.00126781	0.0035737	K01213|E3.2.1.67|http://www.genome.jp/dbget-bin/www_bget?ko:K01213	Glycosyl hydrolases family 28	exopolygalacturonase-like	Exopolygalacturonase; Short=ExoPG
Zla01G002590	10.8993	9.74706	1.2131	7.63e-05	0.000274241	NA	Glycosyl hydrolases family 28	probable polygalacturonase At1g80170 isoform X1	Probable polygalacturonase At1g80170; Short=PG
Zla01G010660	4.90181	0.806034	4.74517	0.000493034	0.00151208	NA	Glycosyl hydrolases family 28	polygalacturonase At1g48100	Polygalacturonase At1g48100; Short=PG
Zla02G012310	14.6514	13.0453	1.7583	4.58e-06	2.01e-05	NA	Glycosyl hydrolases family 28	polygalacturonase At1g48100-like	Polygalacturonase At1g48100; Short=PG
Zla02G029300	9.73373	8.48835	1.52166	0.00214944	0.00575198	NA	Glycosyl hydrolases family 28	hypothetical protein OsJ_04368	Polygalacturonase; Short=PG
Zla04G021250	13.1919	9.48275	3.82666	4.31e-26	1.14e-24	NA	Glycosyl hydrolases family 28	polygalacturonase At1g48100-like, partial	Polygalacturonase At1g48100; Short=PG
Zla04G025350	5.66241	6.68849	-1.06091	0.00482588	0.0118464	NA	Glycosyl hydrolases family 28	polygalacturonase At1g48100-like isoform X1	Polygalacturonase At1g48100; Short=PG
Zla04G035570	8.66932	3.77232	5.1284	1.42e-23	3.23e-22	NA	Glycosyl hydrolases family 28	hypothetical protein OsJ_04368	Polygalacturonase; Short=PG
Zla12G012910	2.68197	0	6.06167	0.0160408	0.0342901	NA	Glycosyl hydrolases family 28	polygalacturonase	Polygalacturonase; Short=PG
Zla04G014650	1.52532	4.40004	-2.95252	0.00555801	0.0134364	K15925|XYL1|http://www.genome.jp/dbget-bin/www_bget?ko:K15925	Glycosyl hydrolases family 31	alpha-xylosidase 1	Alpha-xylosidase 1; Flags
Zla07G001840	11.0855	9.45347	1.69437	1.17e-08	7.44e-08	K01193|E3.2.1.26, sacA|http://www.genome.jp/dbget-bin/www_bget?ko:K01193	Glycosyl hydrolases family 32 N-terminal domain	apoplastic invertase	Beta-fructofuranosidase, insoluble isoenzyme 7
Zla08G011590	16.3282	14.4711	1.88564	3.68e-12	3.49e-11	K01193|E3.2.1.26, sacA|http://www.genome.jp/dbget-bin/www_bget?ko:K01193	Glycosyl hydrolases family 32 N-terminal domain	beta-fructofuranosidase, insoluble isoenzyme 1	Beta-fructofuranosidase, insoluble isoenzyme 1
Zla02G028530	6.24765	7.61814	-1.40151	3.66e-05	0.000138516	NA	Glycosyl hydrolases family 35	hypothetical protein OsI_04635	Beta-galactosidase 3; Short=Lactase 3; Flags
Zla04G001120	4.27135	0	6.82594	5.02e-05	0.000185656	NA	Glycosyl hydrolases family 35	beta-galactosidase 11	Beta-galactosidase 11
Zla05G019880	12.1265	9.30475	2.82423	2.16e-51	1.8e-49	NA	Glycosyl hydrolases family 35	RecName:Beta-galactosidase 6; Short=Lactase 6; Flags: Precursor	Beta-galactosidase 6; Short=Lactase 6; Flags
Zla09G019850	0	6.42096	-9.07157	2.66e-12	2.56e-11	NA	Glycosyl hydrolases family 35	beta-galactosidase 5	Beta-galactosidase 5; Short=Lactase 5; Flags
Zla15G006350	9.43158	7.83882	1.66349	5.89e-07	2.94e-06	NA	Glycosyl hydrolases family 35	hypothetical protein OsI_23450	Beta-galactosidase 9; Short=Lactase 9; Flags
Zla02G010250	8.0181	9.38059	-1.34731	1.27e-08	8.02e-08	NA	Glycosyl transferase family 2	probable xyloglucan glycosyltransferase 9 isoform X2	Probable xyloglucan glycosyltransferase 9
Zla15G001290	8.45499	9.50727	-1.05067	7.12e-08	4.08e-07	NA	Glycosyl transferase family 64 domain	hypothetical protein OsI_24388	Glycosyltransferase family 64 protein C4; Short=GT64 C4
Zla01G029710	5.07118	6.51787	-1.38808	0.00266085	0.00696223	K13648|GAUT|http://www.genome.jp/dbget-bin/www_bget?ko:K13648	Glycosyl transferase family 8	probable galacturonosyltransferase 4	Probable galacturonosyltransferase 4
Zla12G000830	5.66668	7.48273	-1.73038	5e-05	0.000184934	K13648|GAUT|http://www.genome.jp/dbget-bin/www_bget?ko:K13648	Glycosyl transferase family 8	probable galacturonosyltransferase 6 isoform X1	Probable galacturonosyltransferase 5
Zla16G000650	6.32116	8.88287	-2.52074	4.62e-17	6.79e-16	K13648|GAUT|http://www.genome.jp/dbget-bin/www_bget?ko:K13648	Glycosyl transferase family 8	probable galacturonosyltransferase 7	Probable galacturonosyltransferase 7
Zla02G028760	10.7949	12.3607	-1.55416	9.54e-16	1.26e-14	NA	Glycosyl transferase family 8	UDP-glucuronate:xylan alpha-glucuronosyltransferase 1-like	UDP-glucuronate
Zla04G028800	4.69947	6.41887	-1.75781	6.63e-05	0.000240481	NA	Glycosyl transferase family 8	probable galacturonosyltransferase 15	Probable galacturonosyltransferase 15^41.53%
Zla04G035110	10.3051	11.737	-1.3769	5.91e-07	2.95e-06	NA	Glycosyl transferase family 8	UDP-glucuronate:xylan alpha-glucuronosyltransferase 1-like	UDP-glucuronate
Zla05G006790	8.00288	10.3053	-2.03659	2.97e-05	0.000114386	NA	Glycosyl transferase family 8	probable galacturonosyltransferase-like 1	Probable galacturonosyltransferase-like 1
Zla05G023400	11.9364	10.0093	2.14961	7.7e-07	3.77e-06	NA	Glycosyl transferase family 8	hypothetical protein OsI_10286	UDP-glucuronate
Zla06G009710	6.67611	9.17827	-2.49743	3.45e-19	5.94e-18	NA	Glycosyl transferase family 8	probable galacturonosyltransferase-like 3	Probable galacturonosyltransferase-like 3^65.83%
Zla07G009350	0.246	5.35314	-7.1519	5.29e-07	2.66e-06	NA	Glycosyl transferase family 8	probable galacturonosyltransferase-like 3	Probable galacturonosyltransferase-like 3^65.52%
Zla08G012380	11.6207	6.44533	5.31765	1.64e-38	8.01e-37	NA	Glycosyl transferase family 8	UDP-glucuronate:xylan alpha-glucuronosyltransferase 1	UDP-glucuronate
Zla09G008010	8.21391	9.87952	-1.51604	0.000132935	0.000456579	NA	Glycosyl transferase family 8	probable galacturonosyltransferase-like 1	Probable galacturonosyltransferase-like 1
Zla12G007980	3.72879	7.5894	-3.61272	1.25e-10	9.99e-10	NA	Glycosyl transferase family 8	probable galacturonosyltransferase 7 isoform X4	Probable galacturonosyltransferase 7
Zla15G010810	7.25469	9.04426	-1.66315	3.32e-05	0.00012679	NA	Glycosyl transferase family 8	LOW QUALITY PROTEIN: probable galacturonosyltransferase-like 9	Probable galacturonosyltransferase-like 8
Zla17G010890	2.81338	7.94877	-5.16036	4.62e-24	1.08e-22	NA	Glycosyl transferase family 8	putative galacturonosyltransferase-like 4	Probable galacturonosyltransferase-like 4
Zla03G021670	3.5673	6.0447	-2.26434	0.00141599	0.00395383	NA	Glycosyl transferase family group 2	hypothetical protein OsI_22257	Probable glucomannan 4-beta-mannosyltransferase 3
Zla05G000480	8.41083	9.8483	-1.44477	4.98e-12	4.67e-11	NA	Glycosyl transferase family group 2	probable xyloglucan glycosyltransferase 9	Probable xyloglucan glycosyltransferase 9
Zla05G014050	7.55317	9.31926	-1.72259	8.89e-10	6.48e-09	NA	Glycosyl transferase family group 2	probable mannan synthase 5	Probable glucomannan 4-beta-mannosyltransferase 5
Zla09G004210	7.52767	9.48464	-1.9601	9.25e-23	2.01e-21	NA	Glycosyl transferase family group 2	probable xyloglucan glycosyltransferase 9	Probable xyloglucan glycosyltransferase 9
Zla04G006050	9.3325	10.4796	-1.06556	0.00127489	0.00359164	K00753|E2.4.1.214|http://www.genome.jp/dbget-bin/www_bget?ko:K00753	Glycosyltransferase family 10 (fucosyltransferase) C-term	hypothetical protein GQ55_6G224600	Glycoprotein 3-alpha-L-fucosyltransferase A
Zla07G015380	6.68597	3.46962	3.45311	9.59e-09	6.15e-08	K14412|FUT13, FucTC|http://www.genome.jp/dbget-bin/www_bget?ko:K14412	Glycosyltransferase family 10 (fucosyltransferase) C-term	alpha-(1,4)-fucosyltransferase	Alpha-(1,4)-fucosyltransferase
Zla05G018070	11.4432	10.0263	1.51328	5.4e-05	0.000198759	NA	Glycosyltransferase family 43	probable glucuronosyltransferase Os03g0287800	Probable glucuronosyltransferase Os03g0287800^85.5%
Zla06G014890	10.7641	9.562	1.29503	0.000163554	0.000551767	NA	Glycosyltransferase family 43	probable glucuronosyltransferase Os04g0650300	Probable glucuronosyltransferase Os04g0650300
Zla07G002670	13.3424	12.3961	1.01428	0.000533275	0.00162448	NA	Glycosyltransferase family 43	probable glucuronosyltransferase Os04g0650300	Probable glucuronosyltransferase Os04g0650300
Zla17G012520	6.64245	9.69844	-2.8724	5.47e-11	4.54e-10	NA	Glycosyltransferase family 43	probable glucuronosyltransferase Os07g0694400	Probable beta-1,4-xylosyltransferase IRX9
Zla03G007550	4.88995	6.81702	-1.70686	0.00293117	0.00758363	NA	Glycosyltransferase family 92	hypothetical protein OsJ_22025	Galactan beta-1,4-galactosyltransferase GALS1
Zla08G019510	11.9002	10.2449	1.67693	1.75e-14	2.08e-13	NA	Glycosyltransferase family 92	galactan beta-1,4-galactosyltransferase GALS1	Galactan beta-1,4-galactosyltransferase GALS1
Zla10G013330	5.86634	7.69999	-1.78979	7.79e-07	3.82e-06	NA	Glycosyltransferase family 92	LOW QUALITY PROTEIN: galactan beta-1,4-galactosyltransferase GALS1-like	Galactan beta-1,4-galactosyltransferase GALS1
Zla15G005030	0.705823	4.14202	-4.11598	0.00536867	0.0130286	NA	Glycosyltransferase family 92	hypothetical protein OsJ_22025	Galactan beta-1,4-galactosyltransferase GALS1
Zla01G028460	8.70787	11.7175	-2.98578	4.82e-41	2.67e-39	NA	Glycosyltransferase like family 2	probable mannan synthase 11	Probable glucomannan 4-beta-mannosyltransferase 11
Zla02G023320	5.9217	8.59271	-2.60276	5.19e-14	5.95e-13	NA	Glycosyltransferase like family 2	hypothetical protein GQ55_5G145700	Probable xyloglucan glycosyltransferase 1
Zla04G030660	8.93076	10.4879	-1.49494	5.48e-07	2.75e-06	NA	Glycosyltransferase like family 2	hypothetical protein GQ55_5G145700	Probable xyloglucan glycosyltransferase 1
Zla13G008980	8.17326	10.8392	-2.60614	2.74e-19	4.75e-18	NA	Glycosyltransferase like family 2	probable xyloglucan glycosyltransferase 7	Probable xyloglucan glycosyltransferase 7
Zla03G027680	0	6.99064	-9.65407	3.28e-14	3.83e-13	NA	Heavy-metal-associated domain	RNA-binding protein cabeza-like	Heavy metal-associated isoprenylated plant protein 32; Short=AtHIP32; Flags
Zla11G008820	4.25547	8.19903	-3.82181	1.3e-14	1.57e-13	NA	Heavy-metal-associated domain	RNA-binding protein cabeza-like	Heavy metal-associated isoprenylated plant protein 32; Short=AtHIP32; Flags
Zla12G008550	5.5301	7.91412	-2.40853	1.9e-15	2.45e-14	NA	Heavy-metal-associated domain	RNA-binding protein cabeza-like	Heavy metal-associated isoprenylated plant protein 32; Short=AtHIP32; Flags
Zla12G011300	1.84642	5.98983	-3.97942	5.9e-07	2.94e-06	NA	Heavy-metal-associated domain	hypothetical_protein	Heavy metal-associated isoprenylated plant protein 32; Short=AtHIP32; Flags
Zla04G033420	12.5965	10.2855	2.37082	1.51e-13	1.66e-12	K03283|HSPA1_8|http://www.genome.jp/dbget-bin/www_bget?ko:K03283	Hsp70 protein	probable mediator of RNA polymerase II transcription subunit 37c	Probable mediator of RNA polymerase II transcription subunit 37c
Zla13G006740	7.95015	5.90389	2.15093	8.56e-07	4.16e-06	K03283|HSPA1_8|http://www.genome.jp/dbget-bin/www_bget?ko:K03283	Hsp70 protein	probable mediator of RNA polymerase II transcription subunit 37c	Probable mediator of RNA polymerase II transcription subunit 37c
Zla01G017480	0	7.71349	-10.3659	6.14e-17	8.93e-16	NA	Hydrophobic seed protein	pEARLI1-like lipid transfer protein 1	pEARLI1-like lipid transfer protein 1
Zla05G008410	7.43928	10.9932	-3.49287	2.47e-28	7.34e-27	NA	Hydrophobic seed protein	cortical cell-delineating protein-like	pEARLI1-like lipid transfer protein 1
Zla07G007920	1.5399	6.66033	-5.04914	2.87e-10	2.21e-09	NA	Hydrophobic seed protein	pEARLI1-like lipid transfer protein 1	Lipid transfer protein EARLI 1
Zla09G021210	3.81876	0	6.13895	0.000462686	0.00142725	NA	Hydrophobic seed protein	LOW QUALITY PROTEIN: pEARLI1-like lipid transfer protein 1	pEARLI1-like lipid transfer protein 2; Flags
Zla05G021790	14.1027	12.7347	1.37087	1.12e-20	2.12e-19	K17732|PMPCB, MAS1|http://www.genome.jp/dbget-bin/www_bget?ko:K17732	Insulinase (Peptidase family M16)	hypothetical protein OsI_10505	Probable mitochondrial-processing peptidase subunit beta, mitochondrial
Zla10G011880	8.62303	6.5354	2.13366	7.29e-11	5.97e-10	K10395|KIF4_21_27|http://www.genome.jp/dbget-bin/www_bget?ko:K10395	Kinesin motor domain	kinesin-like protein FRA1	Kinesin-like protein KIN-4C^77.32%
Zla05G026740	7.90556	9.07363	-1.17652	6.46e-06	2.77e-05	NA	KNOX2 domain	Os03g0123500, partial	Homeobox protein knotted-1-like 3
Zla09G022980	8.93577	7.69591	1.2573	1.34e-05	5.45e-05	NA	KNOX2 domain	homeobox protein knotted-1-like 3	Homeobox protein knotted-1-like 3
Zla01G012910	13.6993	8.81653	4.93798	9.2e-51	7.47e-49	NA	Leucine rich repeat	polygalacturonase inhibitor-like	Polygalacturonase inhibitor
Zla02G004400	7.12863	8.94441	-1.7878	2.06e-08	1.27e-07	NA	Leucine rich repeat	leucine-rich repeat extensin-like protein 3	Leucine-rich repeat extensin-like protein 3; Short=AtLRX3; Short=LRR/EXTENSIN3
Zla02G015400	6.59336	9.41657	-2.76866	1.95e-16	2.73e-15	NA	Leucine rich repeat	leucine-rich repeat extensin-like protein 3	Leucine-rich repeat extensin-like protein 6; Short=AtLRX6; Short=LRR/EXTENSIN6
Zla04G028900	3.52772	5.96365	-2.40804	0.000940942	0.00272903	NA	Leucine rich repeat	receptor like protein 29	Receptor like protein 29; Short=AtRLP29; Flags
Zla05G011520	8.81607	10.1489	-1.28811	1.29e-05	5.28e-05	NA	Leucine rich repeat	leucine-rich repeat extensin-like protein 6	Leucine-rich repeat extensin-like protein 3; Short=AtLRX3; Short=LRR/EXTENSIN3
Zla09G003230	14.731	11.9841	2.82345	3.29e-21	6.5e-20	NA	Leucine rich repeat	leucine-rich repeat extensin-like protein 6	Leucine-rich repeat extensin-like protein 6; Short=AtLRX6; Short=LRR/EXTENSIN6
Zla13G013180	2.84322	5.6306	-2.99156	4.91e-06	2.14e-05	NA	Leucine rich repeat	predicted protein	Pollen-specific leucine-rich repeat extensin-like protein 1; Short=AtPEX1; Short=Pollen-specific LRR/EXTENSIN1
Zla13G013490	4.16684	6.70018	-2.60981	3.59e-09	2.44e-08	NA	Leucine rich repeat	leucine-rich repeat extensin-like protein 4	Leucine-rich repeat extensin-like protein 3; Short=AtLRX3; Short=LRR/EXTENSIN3
Zla16G007460	6.91615	9.30896	-2.39533	1.95e-18	3.15e-17	NA	Leucine rich repeat	LRR receptor-like serine/threonine-protein kinase GSO1	LRR receptor-like serine/threonine-protein kinase GSO1
Zla16G014620	9.29109	10.6088	-1.21089	0.000533561	0.00162518	NA	Leucine rich repeat	leucine-rich repeat extensin-like protein 4	Leucine-rich repeat extensin-like protein 6; Short=AtLRX6; Short=LRR/EXTENSIN6
Zla17G007840	6.69728	10.0025	-3.2581	5.59e-23	1.23e-21	NA	Leucine rich repeat	polygalacturonase inhibitor 1	Polygalacturonase inhibitor 1
Zla05G015120	9.1092	7.49225	1.6252	2.74e-15	3.49e-14	NA	Lipase (class 3)	lipase-like isoform X1	Feruloyl esterase A
Zla03G009830	9.73938	0.860915	9.14029	2.43e-11	2.11e-10	NA	Lytic transglycolase	putative EG45-like domain containing protein 1	Putative EG45-like domain containing protein 1
Zla04G004110	0.774666	5.10797	-4.64397	0.000130796	0.000449696	NA	Lytic transglycolase	LOW QUALITY PROTEIN: EG45-like domain containing protein	Putative EG45-like domain containing protein 1
Zla09G020020	11.82	8.26166	3.5826	2.42e-32	8.91e-31	NA	Microtubule-associated protein 70	microtubule-associated protein 70-4	Microtubule-associated protein 70-4; Short=AtMAP70-4
Zla07G014090	6.70578	8.01011	-1.27831	2.38e-05	9.31e-05	K15102|SLC25A3, PHC, PIC|http://www.genome.jp/dbget-bin/www_bget?ko:K15102	Mitochondrial carrier protein	mitochondrial phosphate carrier protein 3, mitochondrial isoform X1	Mitochondrial phosphate carrier protein 3, mitochondrial
Zla15G014810	5.27731	2.96973	2.22765	0.00557357	0.0134711	K15102|SLC25A3, PHC, PIC|http://www.genome.jp/dbget-bin/www_bget?ko:K15102	Mitochondrial carrier protein	hypothetical protein OsI_22118	Mitochondrial phosphate carrier protein 3, mitochondrial
Zla12G004260	7.81648	10.1854	-2.35026	3.03e-23	6.76e-22	K15104|SLC25A11, OGC|http://www.genome.jp/dbget-bin/www_bget?ko:K15104	Mitochondrial carrier protein	hypothetical protein PBRA_007475, partial	Mitochondrial dicarboxylate/tricarboxylate transporter DTC
Zla12G014010	2.83167	5.30136	-2.54953	0.000444473	0.00137704	K15104|SLC25A11, OGC|http://www.genome.jp/dbget-bin/www_bget?ko:K15104	Mitochondrial carrier protein	mitochondrial dicarboxylate/tricarboxylate transporter DTC-like	Mitochondrial dicarboxylate/tricarboxylate transporter DTC
Zla05G019530	6.8857	7.88648	-1.006	0.000209487	0.000693155	NA	Mitochondrial carrier protein	mitochondrial phosphate carrier protein 3, mitochondrial	Mitochondrial phosphate carrier protein 3, mitochondrial
Zla04G014410	5.44484	6.86539	-1.45397	0.000159113	0.000537977	NA	Multicopper oxidase	monocopper oxidase-like protein SKU5 precursor	Monocopper oxidase-like protein SKU5
Zla08G001040	0.774666	4.43417	-3.82955	0.00389297	0.00977159	NA	Multicopper oxidase	monocopper oxidase-like protein SKU5	Monocopper oxidase-like protein SKU5
Zla03G022140	4.96247	3.16641	1.99099	0.012643	0.0278164	K09422|MYBP|http://www.genome.jp/dbget-bin/www_bget?ko:K09422	Myb-like DNA-binding domain	Transcription factor RAX3	Transcription factor MYB87
Zla11G001820	7.66123	4.93734	2.82598	7.09e-11	5.81e-10	K09422|MYBP|http://www.genome.jp/dbget-bin/www_bget?ko:K09422	Myb-like DNA-binding domain	hypothetical protein OsI_31298	Transcription factor MYB20
Zla12G005750	8.88759	5.97735	2.91869	1.12e-28	3.41e-27	K09422|MYBP|http://www.genome.jp/dbget-bin/www_bget?ko:K09422	Myb-like DNA-binding domain	R2R3-MYB protein	Transcription factor MYB52
Zla12G012150	5.1464	0	7.65538	4.55e-07	2.31e-06	K09422|MYBP|http://www.genome.jp/dbget-bin/www_bget?ko:K09422	Myb-like DNA-binding domain	Transcription factor MYB44	Transcription factor MYB52
Zla14G008220	9.10033	10.3724	-1.24092	2.11e-05	8.31e-05	K09422|MYBP|http://www.genome.jp/dbget-bin/www_bget?ko:K09422	Myb-like DNA-binding domain	protein ODORANT1-like	Transcription factor MYB20
Zla14G008300	6.83272	8.41306	-1.57494	8.9e-08	5.03e-07	K09422|MYBP|http://www.genome.jp/dbget-bin/www_bget?ko:K09422	Myb-like DNA-binding domain	protein ODORANT1-like	Transcription factor MYB20
Zla11G016720	0.936524	4.33612	-3.28608	0.021813	0.0447767	NA	Myb-like DNA-binding domain	uncharacterized protein LOC101780383	Probable transcription factor KAN4
Zla01G033240	10.7273	12.4752	-1.71904	1.07e-13	1.19e-12	NA	No apical meristem (NAM) protein	NAC domain-containing protein 43-like	NAC domain-containing protein 43; Short=ANAC043
Zla03G002090	9.46429	10.6265	-1.1311	3.45e-05	0.000131296	NA	No apical meristem (NAM) protein	NAC domain-containing protein 43-like	NAC domain-containing protein 43; Short=ANAC043
Zla04G013490	10.7415	11.815	-1.05956	9.95e-08	5.59e-07	NA	No apical meristem (NAM) protein	NAC domain-containing protein 43	NAC domain-containing protein 43; Short=ANAC043
Zla08G000640	7.86181	9.97377	-2.0612	1.92e-11	1.68e-10	NA	No apical meristem (NAM) protein	NAC domain-containing protein 43-like	NAC domain-containing protein 43; Short=ANAC043
Zla13G013160	10.4926	6.81841	3.66334	1.25e-28	3.78e-27	NA	No apical meristem (NAM) protein	hypothetical protein OsI_18770	NAC domain-containing protein 75; Short=ANAC075^64.55%
Zla04G032200	14.1094	12.6456	1.46234	1.66e-24	3.99e-23	K00326|E1.6.2.2|http://www.genome.jp/dbget-bin/www_bget?ko:K00326	Oxidoreductase FAD-binding domain	NADH--cytochrome b5 reductase 1	NADH--cytochrome b5 reductase 1^78.26%
Zla02G003940	11.5156	10.075	1.45883	1.49e-11	1.33e-10	K00326|E1.6.2.2|http://www.genome.jp/dbget-bin/www_bget?ko:K00326	Oxidoreductase NAD-binding domain	NADH-cytochrome b5 reductase-like protein	NADH-cytochrome b5 reductase-like protein; Short=B5R^75.84%
Zla01G025910	0.625451	3.94075	-4.0631	0.00668031	0.0158324	K16292|CEP, CYSEP|http://www.genome.jp/dbget-bin/www_bget?ko:K16292	Papain family cysteine protease	KDEL-tailed cysteine endopeptidase CEP1	KDEL-tailed cysteine endopeptidase CEP1
Zla04G000720	3.31244	5.97165	-2.77964	3.22e-06	1.44e-05	K16292|CEP, CYSEP|http://www.genome.jp/dbget-bin/www_bget?ko:K16292	Papain family cysteine protease	KDEL-tailed cysteine endopeptidase CEP1	KDEL-tailed cysteine endopeptidase CEP1
Zla06G013170	9.10537	6.9056	2.37898	4.22e-07	2.16e-06	NA	Pectate lyase superfamily protein	OSJNBa0070C17.16	Polygalacturonase QRT3; Short=AtQRT3; Short=PG QRT3
Zla07G004370	13.5139	8.02693	5.63843	1.57e-43	9.58e-42	NA	Pectate lyase superfamily protein	polygalacturonase QRT3-like	Polygalacturonase QRT3; Short=AtQRT3; Short=PG QRT3
Zla03G019790	9.90777	8.88728	1.01781	9.8e-05	0.000345853	K19882|NOTUM|http://www.genome.jp/dbget-bin/www_bget?ko:K19882	Pectinacetylesterase	pectin acetylesterase 9	Pectin acetylesterase 9; Flags
Zla07G005040	1.05741	5.5347	-3.99014	0.00069822	0.00207677	K19882|NOTUM|http://www.genome.jp/dbget-bin/www_bget?ko:K19882	Pectinacetylesterase	pectin acetylesterase 7-like	Pectin acetylesterase 7; Flags
Zla02G033470	8.59904	7.524	1.08313	2.94e-06	1.33e-05	NA	Pectinacetylesterase	pectin acetylesterase 5	Pectin acetylesterase 5; Flags
Zla04G035580	9.84968	6.63134	3.21436	3.89e-29	1.22e-27	NA	Pectinacetylesterase	pectin acetylesterase 6	Pectin acetylesterase 5; Flags
Zla08G018940	10.0291	8.0901	1.94258	9.31e-19	1.55e-17	NA	Pectinacetylesterase	pectin acetylesterase 8	Pectin acetylesterase 8; Flags
Zla16G002800	6.97792	9.18888	-2.21423	2.85e-12	2.74e-11	NA	Pectinacetylesterase	pectin acetylesterase 12-like isoform X1	Pectin acetylesterase 12; Flags
Zla01G003420	6.40846	2.82304	2.91077	0.00191729	0.00518845	K01051|E3.1.1.11|http://www.genome.jp/dbget-bin/www_bget?ko:K01051	Pectinesterase	probable pectinesterase 53	Probable pectinesterase 53; Short=PE 53
Zla01G021900	13.9548	12.4184	1.53453	9.57e-23	2.08e-21	K01051|E3.1.1.11|http://www.genome.jp/dbget-bin/www_bget?ko:K01051	Pectinesterase	pectinesterase 31	Pectinesterase 31; Short=PE 31
Zla02G011780	5.61599	7.91055	-2.2653	7.09e-07	3.49e-06	K01051|E3.1.1.11|http://www.genome.jp/dbget-bin/www_bget?ko:K01051	Pectinesterase	hypothetical protein OsI_01594	Pectinesterase 1; Short=PE 1
Zla02G011790	12.4023	5.36311	7.07046	2.09e-66	3.01e-64	K01051|E3.1.1.11|http://www.genome.jp/dbget-bin/www_bget?ko:K01051	Pectinesterase	probable pectinesterase/pectinesterase inhibitor 41	Probable pectinesterase/pectinesterase inhibitor 41; Includes
Zla02G024370	13.5031	12.0917	1.48336	5.26e-07	2.65e-06	K01051|E3.1.1.11|http://www.genome.jp/dbget-bin/www_bget?ko:K01051	Pectinesterase	pectinesterase	Pectinesterase 2.1; Short=PE 2.1
Zla04G005630	5.00927	6.63372	-1.62587	0.000573286	0.00173512	K01051|E3.1.1.11|http://www.genome.jp/dbget-bin/www_bget?ko:K01051	Pectinesterase	pectinesterase	Pectinesterase/pectinesterase inhibitor PPE8B; Includes
Zla11G015600	7.67997	0.773266	7.29576	9.31e-15	1.14e-13	K01051|E3.1.1.11|http://www.genome.jp/dbget-bin/www_bget?ko:K01051	Pectinesterase	LOW QUALITY PROTEIN: putative pectinesterase 63	Probable pectinesterase 53; Short=PE 53
Zla16G000180	7.48751	5.64581	1.92816	0.000358797	0.00113496	K01051|E3.1.1.11|http://www.genome.jp/dbget-bin/www_bget?ko:K01051	Pectinesterase	pectinesterase	Probable pectinesterase/pectinesterase inhibitor 21; Includes
Zla16G000970	1.812	4.87755	-2.70799	0.0127743	0.0280758	K01051|E3.1.1.11|http://www.genome.jp/dbget-bin/www_bget?ko:K01051	Pectinesterase	probable pectinesterase/pectinesterase inhibitor 40	Probable pectinesterase/pectinesterase inhibitor 40; Includes
Zla16G004140	9.71958	3.57912	6.17847	1.61e-44	1.01e-42	K01051|E3.1.1.11|http://www.genome.jp/dbget-bin/www_bget?ko:K01051	Pectinesterase	hypothetical protein C2845_PM04G32160	Pectinesterase QRT1; Short=AtQRT1; Short=PE QRT1
Zla02G012180	0.733578	5.84972	-5.69355	1.54e-07	8.44e-07	NA	Pectinesterase	probable pectinesterase 55	Probable pectinesterase 29; Short=PE 29
Zla02G028770	11.3427	9.90834	1.59172	3.87e-05	0.000145829	NA	Pectinesterase	probable pectinesterase/pectinesterase inhibitor 51	Probable pectinesterase/pectinesterase inhibitor 51; Includes
Zla10G006480	0	4.89189	-7.53633	3.39e-07	1.75e-06	NA	Pectinesterase	hypothetical protein OsI_06789	Probable pectinesterase/pectinesterase inhibitor 34; Includes
Zla10G010110	0	4.18872	-6.80362	2.95e-05	0.000113437	NA	Pectinesterase	Os02g0783000	Probable pectinesterase/pectinesterase inhibitor 35; Includes
Zla15G015700	5.39629	8.08786	-2.6807	6.5e-14	7.39e-13	NA	Pectinesterase	pectinesterase	Probable pectinesterase/pectinesterase inhibitor 12; Includes
Zla11G002060	5.18738	7.51773	-2.34521	4.29e-13	4.48e-12	K14611|SLC23A1_2, SVCT1_2|http://www.genome.jp/dbget-bin/www_bget?ko:K14611	Permease family	nucleobase-ascorbate transporter 6	Nucleobase-ascorbate transporter 6; Short=AtNAT6^70.4%
Zla08G021230	6.10225	7.44135	-1.21791	0.00493614	0.0120851	NA	Permease family	nucleobase-ascorbate transporter 6-like	Nucleobase-ascorbate transporter 6; Short=AtNAT6^78.88%
Zla01G004360	0	4.36503	-7.00728	1.07e-05	4.41e-05	K00430|E1.11.1.7|http://www.genome.jp/dbget-bin/www_bget?ko:K00430	Peroxidase	peroxidase 1	Peroxidase 1; Flags
Zla01G033350	13.8296	11.6401	2.26267	6.84e-14	7.77e-13	K00430|E1.11.1.7|http://www.genome.jp/dbget-bin/www_bget?ko:K00430	Peroxidase	peroxidase 47	Peroxidase 47; Short=Atperox P47
Zla02G009580	6.74008	10.6549	-3.73787	7.05e-19	1.19e-17	K00430|E1.11.1.7|http://www.genome.jp/dbget-bin/www_bget?ko:K00430	Peroxidase	cationic peroxidase 1 isoform X1	Peroxidase 71; Short=Atperox P71
Zla02G024290	14.6098	13.5113	1.1973	0.000458967	0.00141696	K00430|E1.11.1.7|http://www.genome.jp/dbget-bin/www_bget?ko:K00430	Peroxidase	peroxidase 1-like isoform X2	Peroxidase 56; Short=Atperox P56
Zla04G021940	7.66553	10.0693	-2.23739	8.3e-08	4.72e-07	K00430|E1.11.1.7|http://www.genome.jp/dbget-bin/www_bget?ko:K00430	Peroxidase	cationic peroxidase 1 isoform X1	Peroxidase 71; Short=Atperox P71
Zla04G026560	2.75711	5.8893	-3.08846	2.01e-05	7.95e-05	K00430|E1.11.1.7|http://www.genome.jp/dbget-bin/www_bget?ko:K00430	Peroxidase	hypothetical protein OsJ_02943	Peroxidase 19; Short=Atperox P19
Zla05G014340	4.68247	0.773266	4.15067	0.000904256	0.00263199	K00430|E1.11.1.7|http://www.genome.jp/dbget-bin/www_bget?ko:K00430	Peroxidase	peroxidase 2-like	Peroxidase 2
Zla05G014350	6.11561	0.895003	5.2152	4.84e-08	2.84e-07	K00430|E1.11.1.7|http://www.genome.jp/dbget-bin/www_bget?ko:K00430	Peroxidase	peroxidase 2	Peroxidase 2
Zla05G025000	4.93784	2.04355	2.55342	0.0205064	0.0424463	K00430|E1.11.1.7|http://www.genome.jp/dbget-bin/www_bget?ko:K00430	Peroxidase	peroxidase 44-like	Peroxidase 44; Short=Atperox P44
Zla06G008370	4.77944	3.12476	2.10559	0.0197358	0.0410597	K00430|E1.11.1.7|http://www.genome.jp/dbget-bin/www_bget?ko:K00430	Peroxidase	peroxidase 18-like	Peroxidase 18; Short=Atperox P18; Flags
Zla06G013950	7.72882	6.18948	1.61524	5.06e-05	0.000187033	K00430|E1.11.1.7|http://www.genome.jp/dbget-bin/www_bget?ko:K00430	Peroxidase	peroxidase 1	Peroxidase 1; Flags
Zla06G016780	14.8414	4.47864	9.14499	9.21e-13	9.33e-12	K00430|E1.11.1.7|http://www.genome.jp/dbget-bin/www_bget?ko:K00430	Peroxidase	peroxidase 12 isoform X1	Peroxidase 12; Short=Atperox P12
Zla09G011180	12.655	6.93747	5.81653	1.36e-49	1.05e-47	K00430|E1.11.1.7|http://www.genome.jp/dbget-bin/www_bget?ko:K00430	Peroxidase	peroxidase 2-like	Peroxidase 2
Zla11G011700	5.03047	8.85298	-3.84329	3.34e-34	1.34e-32	K00430|E1.11.1.7|http://www.genome.jp/dbget-bin/www_bget?ko:K00430	Peroxidase	peroxidase 43	Peroxidase 43; Short=Atperox P43; Flags
Zla12G006250	4.53074	2.63462	2.1673	0.0088366	0.0202676	K00430|E1.11.1.7|http://www.genome.jp/dbget-bin/www_bget?ko:K00430	Peroxidase	peroxidase 39	Peroxidase 56; Short=Atperox P56
Zla13G008460	4.9615	8.28654	-3.33432	2.82e-21	5.58e-20	K00430|E1.11.1.7|http://www.genome.jp/dbget-bin/www_bget?ko:K00430	Peroxidase	peroxidase 1	Peroxidase 1; Flags
Zla15G002520	4.91099	10.911	-5.54	9.5e-21	1.82e-19	K00430|E1.11.1.7|http://www.genome.jp/dbget-bin/www_bget?ko:K00430	Peroxidase	peroxidase 3-like	Peroxidase 3; Short=Atperox P3
Zla15G007660	13.9666	7.35616	6.58145	3.1e-48	2.29e-46	K00430|E1.11.1.7|http://www.genome.jp/dbget-bin/www_bget?ko:K00430	Peroxidase	hypothetical protein OsI_23184	Peroxidase 36; Short=Atperox P36; Flags
Zla15G007680	9.89285	7.19215	2.74306	3.8e-12	3.6e-11	K00430|E1.11.1.7|http://www.genome.jp/dbget-bin/www_bget?ko:K00430	Peroxidase	hypothetical protein OsI_23184	Peroxidase 36; Short=Atperox P36; Flags
Zla16G006450	4.69528	1.95305	2.47379	0.0156319	0.0335316	K00430|E1.11.1.7|http://www.genome.jp/dbget-bin/www_bget?ko:K00430	Peroxidase	peroxidase 39	Peroxidase 56; Short=Atperox P56
Zla16G007440	2.45695	4.45913	-2.26111	0.0149929	0.0323263	K00430|E1.11.1.7|http://www.genome.jp/dbget-bin/www_bget?ko:K00430	Peroxidase	peroxidase 7-like	Peroxidase 7; Short=Atperox P7
Zla02G011300	16.5123	10.573	6.08203	5.66e-58	6.16e-56	NA	Peroxidase	hypothetical protein OsI_01679	Peroxidase 1
Zla02G011400	8.26865	6.75737	1.55099	9.58e-07	4.63e-06	NA	Peroxidase	peroxidase 1 isoform X1	Peroxidase 1
Zla02G011420	7.30778	3.89122	3.63983	6.44e-11	5.29e-10	NA	Peroxidase	TPA: class III peroxidase 12 precursor	Peroxidase 1
Zla02G011430	17.0728	11.0929	6.08547	3.41e-65	4.65e-63	NA	Peroxidase	hypothetical protein OsI_01679	Peroxidase 1
Zla02G011440	9.54867	6.98095	2.70248	2.15e-11	1.87e-10	NA	Peroxidase	peroxidase 1 isoform X1	Peroxidase 1
Zla02G011460	8.26391	5.14684	3.2073	1.38e-13	1.53e-12	NA	Peroxidase	hypothetical protein OsI_01672	Peroxidase 1
Zla02G012360	7.37829	6.15006	1.24804	0.0150435	0.0324271	NA	Peroxidase	peroxidase 2	Peroxidase 2
Zla04G020650	14.9519	10.6185	4.43869	1.11e-38	5.47e-37	NA	Peroxidase	hypothetical protein OsI_01679	Peroxidase 1
Zla05G015570	9.3763	7.50925	2.08482	1.66e-05	6.66e-05	NA	Peroxidase	Peroxidase 52	Peroxidase 52; Short=Atperox P52
Zla13G015340	14.4688	12.975	1.56082	5.39e-08	3.14e-07	NA	Peroxidase	hypothetical protein OsI_18348	Peroxidase 2
Zla01G028040	1.62682	4.99608	-3.30036	0.00313058	0.00804707	NA	Phosphate-induced protein 1 conserved region	protein EXORDIUM-like 2	Protein EXORDIUM-like 2; Flags
Zla03G021490	10.2222	6.71626	3.50745	2.75e-13	2.94e-12	NA	Phosphate-induced protein 1 conserved region	protein EXORDIUM	Protein EXORDIUM; Flags
Zla08G022020	10.3445	12.574	-2.14689	5.87e-12	5.47e-11	NA	Phosphate-induced protein 1 conserved region	hypothetical protein OsI_08995	Protein EXORDIUM-like 1
Zla08G022030	7.77137	11.4369	-3.48338	3.51e-17	5.21e-16	NA	Phosphate-induced protein 1 conserved region	protein EXORDIUM-like	Protein EXORDIUM-like 1
Zla10G011220	6.07591	9.32228	-3.20143	5.24e-22	1.09e-20	NA	Phosphate-induced protein 1 conserved region	protein EXORDIUM-like	Protein EXORDIUM-like 1
Zla10G011230	9.73103	11.8313	-2.06482	3.24e-16	4.45e-15	NA	Phosphate-induced protein 1 conserved region	hypothetical protein OsI_08995	Protein EXORDIUM; Flags
Zla15G014190	8.80927	5.72346	3.202	4.66e-11	3.9e-10	NA	Phosphate-induced protein 1 conserved region	protein EXORDIUM-like	Protein EXORDIUM-like 1
Zla16G001890	5.23996	6.89858	-1.66571	2.59e-06	1.18e-05	K00889|PIP5K|http://www.genome.jp/dbget-bin/www_bget?ko:K00889	Phosphatidylinositol-4-phosphate 5-Kinase	phosphatidylinositol 4-phosphate 5-kinase 6	Phosphatidylinositol 4-phosphate 5-kinase 4; Short=AtPIP5K4
Zla17G011140	5.58642	7.49376	-1.83117	3.65e-05	0.000138108	K00889|PIP5K|http://www.genome.jp/dbget-bin/www_bget?ko:K00889	Phosphatidylinositol-4-phosphate 5-Kinase	phosphatidylinositol 4-phosphate 5-kinase 6	Phosphatidylinositol 4-phosphate 5-kinase 4; Short=AtPIP5K4
Zla15G010820	14.18	12.3917	1.79238	1.38e-32	5.21e-31	K00895|pfp, pfk|http://www.genome.jp/dbget-bin/www_bget?ko:K00895	Phosphofructokinase	pyrophosphate--fructose 6-phosphate 1-phosphotransferase subunit beta	Pyrophosphate--fructose 6-phosphate 1-phosphotransferase subunit beta 1; Short=PFP 1
Zla02G001170	9.70639	8.36564	1.34673	1.61e-06	7.56e-06	K01809|manA, MPI|http://www.genome.jp/dbget-bin/www_bget?ko:K01809	Phosphomannose isomerase type I	mannose-6-phosphate isomerase 1 isoform X1	Mannose-6-phosphate isomerase 1
Zla12G001030	13.2928	11.6748	1.62535	1.47e-20	2.77e-19	K01809|manA, MPI|http://www.genome.jp/dbget-bin/www_bget?ko:K01809	Phosphomannose isomerase type I	hypothetical protein OsI_36663	Mannose-6-phosphate isomerase 1
Zla12G015150	11.563	10.0336	1.54032	1.65e-16	2.32e-15	K01809|manA, MPI|http://www.genome.jp/dbget-bin/www_bget?ko:K01809	Phosphomannose isomerase type I	hypothetical protein OsI_36663	Mannose-6-phosphate isomerase 1
Zla06G016480	11.9079	9.98766	1.92712	1.64e-21	3.29e-20	NA	Plant phosphoribosyltransferase C-terminal	protein QUIRKY	FT-interacting protein 3
Zla01G017770	9.7035	8.10634	1.60741	6.48e-09	4.25e-08	NA	Pollen allergen	expansin-B4	Expansin-B4
Zla02G025750	12.8417	9.71521	3.17531	6.26e-29	1.93e-27	NA	Pollen allergen	expansin-A2	Expansin-A2
Zla03G020060	10.4306	8.6054	1.87672	1.7e-10	1.33e-09	NA	Pollen allergen	expansin-B6	Expansin-B6
Zla03G020070	6.86664	4.91533	2.00847	1.44e-06	6.81e-06	NA	Pollen allergen	expansin-B2	Expansin-B2
Zla03G020090	9.43525	10.8927	-1.39083	3.19e-06	1.43e-05	NA	Pollen allergen	expansin-B4	Expansin-B4
Zla04G032550	12.7343	10.9016	1.9286	5.52e-08	3.21e-07	NA	Pollen allergen	expansin-A2	Expansin-A2
Zla08G008800	3.24454	0	5.74545	0.00370226	0.0093399	NA	Pollen allergen	hypothetical protein OsI_06672	Expansin-A13
Zla10G015770	4.60553	6.107	-1.54427	0.00107587	0.00307896	NA	Pollen allergen	expansin-B11	Expansin-B11
Zla10G016800	0	4.76059	-7.37364	7.45e-07	3.66e-06	NA	Pollen allergen	expansin-B16 isoform X1	Expansin-B16
Zla03G026470	5.43287	7.83829	-2.38242	5.66e-09	3.74e-08	K18801|GXM|http://www.genome.jp/dbget-bin/www_bget?ko:K18801	Polysaccharide biosynthesis	hypothetical protein OsI_10920	Glucuronoxylan 4-O-methyltransferase 1^53.85%
Zla10G002390	3.479	5.56795	-2.1836	0.000320033	0.00102123	NA	Polysaccharide biosynthesis	hypothetical protein OsI_05925	Protein IRREGULAR XYLEM 15; Short=AtIRX15^45.33%
Zla15G002240	9.91119	11.4577	-1.45857	0.000201835	0.00066956	NA	Polysaccharide biosynthesis	protein IRX15-LIKE	Protein IRREGULAR XYLEM 15; Short=AtIRX15^44.1%
Zla02G013500	5.82816	7.97952	-2.0678	3.96e-07	2.03e-06	NA	Protein kinase domain	hypothetical protein OsJ_01996	Receptor protein kinase-like protein ZAR1
Zla04G015290	9.41359	7.24181	2.1827	5.11e-24	1.19e-22	NA	Protein kinase domain	proline-rich receptor-like protein kinase PERK8	Proline-rich receptor-like protein kinase PERK8
Zla08G023090	5.00775	7.68538	-2.65326	6.49e-12	6.01e-11	NA	Protein kinase domain	hypothetical protein OsI_09151	LRR receptor-like serine/threonine-protein kinase ERECTA
Zla11G005990	14.3179	12.4679	1.88931	1.23e-12	1.23e-11	NA	Protein kinase domain	wall-associated receptor kinase 2	Wall-associated receptor kinase 1; Flags
Zla11G011020	5.10138	7.13714	-2.09121	2.18e-07	1.16e-06	NA	Protein kinase domain	receptor protein kinase-like protein ZAR1	Receptor protein kinase-like protein ZAR1
Zla12G004430	2.87125	6.07935	-2.44081	0.00892909	0.0204529	NA	Protein kinase domain	receptor protein kinase-like protein ZAR1	Receptor protein kinase-like protein ZAR1
Zla12G016700	0	4.66878	-7.39294	1.86e-06	8.63e-06	NA	Protein kinase domain	wall-associated receptor kinase 1	Wall-associated receptor kinase-like 2; Flags
Zla12G016940	0.625451	4.15929	-4.17061	0.00307017	0.007907	NA	Protein kinase domain	wall-associated receptor kinase 1	Wall-associated receptor kinase-like 2; Flags
Zla12G016980	2.1532	7.58098	-4.90743	4.74e-09	3.16e-08	NA	Protein kinase domain	wall-associated receptor kinase 1	Wall-associated receptor kinase-like 2; Flags
Zla14G005290	12.2995	9.27579	3.02704	3.9e-69	6.15e-67	NA	Protein kinase domain	putative wall-associated receptor kinase-like 16 isoform X1	Wall-associated receptor kinase 1; Flags
Zla15G015270	6.65241	7.91371	-1.26989	5.89e-07	2.94e-06	NA	Protein kinase domain	LRR receptor-like serine/threonine-protein kinase ERECTA	LRR receptor-like serine/threonine-protein kinase ERECTA
Zla02G000730	14.4953	13.5544	1.02368	0.000983444	0.00283997	NA	Protein of unknown function (DUF563)	protein O-linked-mannose beta-1,4-N-acetylglucosaminyltransferase 2-like	Alpha-1,3-arabinosyltransferase XAT3
Zla02G000750	11.6963	10.4577	1.29058	5.65e-06	2.45e-05	NA	Protein of unknown function (DUF563)	protein O-linked-mannose beta-1,4-N-acetylglucosaminyltransferase 2-like	Beta-1,2-xylosyltransferase XYXT1
Zla02G000760	11.3722	9.09409	2.31306	2.81e-18	4.5e-17	NA	Protein of unknown function (DUF563)	uncharacterized protein LOC4326083 isoform X1	Beta-1,2-xylosyltransferase XYXT1
Zla02G032600	11.3823	9.06776	2.47122	2.05e-10	1.6e-09	NA	Protein of unknown function (DUF563)	uncharacterized protein LOC102719720	Alpha-1,3-arabinosyltransferase XAT3
Zla03G004580	13.4569	11.4261	2.08379	5.82e-13	6e-12	NA	Protein of unknown function (DUF563)	hypothetical protein OsI_22937	Beta-1,2-xylosyltransferease XAX1
Zla03G004710	12.2511	10.2954	2.02438	1.94e-10	1.52e-09	NA	Protein of unknown function (DUF563)	uncharacterized protein LOC4333275 isoform X2	Alpha-1,3-arabinosyltransferase XAT3
Zla04G015030	10.8696	9.83139	1.09529	0.000174041	0.000583825	NA	Protein of unknown function (DUF563)	protein O-linked-mannose beta-1,4-N-acetylglucosaminyltransferase 2-like	Alpha-1,3-arabinosyltransferase XAT3
Zla08G009430	11.4673	10.4955	1.07505	0.00203385	0.00547287	NA	Protein of unknown function (DUF563)	uncharacterized protein LOC4329210 isoform X2	Alpha-1,3-arabinosyltransferase XAT3
Zla10G001680	14.8497	13.2038	1.69731	7.89e-10	5.79e-09	NA	Protein of unknown function (DUF563)	protein O-linked-mannose beta-1,4-N-acetylglucosaminyltransferase 2-like	Alpha-1,3-arabinosyltransferase XAT2
Zla10G007700	14.0376	12.6801	1.40474	1.45e-07	7.99e-07	NA	Protein of unknown function (DUF563)	uncharacterized protein LOC4329203	Beta-1,2-xylosyltransferease XAX1
Zla15G009440	15.3144	13.4344	1.92561	5.36e-12	5.01e-11	NA	Protein of unknown function (DUF563)	uncharacterized protein LOC4333275 isoform X2	Alpha-1,3-arabinosyltransferase XAT3
Zla02G000490	9.52176	10.5302	-1.01796	2.45e-06	1.12e-05	NA	Protein tyrosine kinase	proline-rich receptor-like protein kinase PERK8	Proline-rich receptor-like protein kinase PERK8
Zla04G004220	1.06161	5.29982	-4.03967	0.0022061	0.00588851	NA	Protein tyrosine kinase	predicted protein	Receptor protein kinase-like protein ZAR1
Zla05G008640	11.4587	10.1175	1.35648	1.42e-11	1.27e-10	NA	Protein tyrosine kinase	putative leucine-rich repeat receptor kinase	Probable LRR receptor-like serine/threonine-protein kinase At2g16250; Flags
Zla10G020230	11.5423	3.58409	8.11192	5.55e-92	1.99e-89	NA	Protein tyrosine kinase	wall-associated receptor kinase 2	Wall-associated receptor kinase 1; Flags
Zla12G016800	9.16015	4.33527	4.74794	5.15e-25	1.28e-23	NA	Protein tyrosine kinase	wall-associated receptor kinase 3 isoform X2	Wall-associated receptor kinase 1; Flags
Zla16G013160	10.8692	9.45747	1.40523	4.3e-14	4.97e-13	NA	Protein tyrosine kinase	probable LRR receptor-like serine/threonine-protein kinase At2g16250	Probable LRR receptor-like serine/threonine-protein kinase At2g16250; Flags
Zla15G002270	8.80434	9.92035	-1.11923	1.66e-10	1.3e-09	NA	Putative S-adenosyl-L-methionine-dependent methyltransferase	hypothetical protein OsI_24240	Probable methyltransferase PMT9^67.82%
Zla16G007580	12.6082	11.2665	1.35395	7.5e-13	7.67e-12	K07893|RAB6A|http://www.genome.jp/dbget-bin/www_bget?ko:K07893	Ras family	ras-related protein RABH1b	Ras-related protein RABH1b; Short=AtRABH1b
Zla14G002390	12.7368	11.3831	1.5374	0.000138556	0.00047447	K07904|RAB11A|http://www.genome.jp/dbget-bin/www_bget?ko:K07904	Ras family	ras-related protein RABA3-like	Ras-related protein RABA3; Short=AtRABA3^62.55%
Zla09G002790	14.1534	12.6912	1.46725	1.78e-14	2.12e-13	NA	Regulated-SNARE-like domain	Vesicle-associated membrane protein 722	Vesicle-associated membrane protein 721; Short=AtVAMP721
Zla04G030380	5.86571	3.82329	1.95843	0.0123453	0.0272339	K13379|RGP, UTM|http://www.genome.jp/dbget-bin/www_bget?ko:K13379	Reversibly glycosylated polypeptide	alpha-1,4-glucan-protein synthase	UDP-arabinopyranose mutase 1; Short=OsUAM1
Zla05G010850	17.0579	15.092	2.08802	6.64e-09	4.34e-08	K13379|RGP, UTM|http://www.genome.jp/dbget-bin/www_bget?ko:K13379	Reversibly glycosylated polypeptide	reversibly glycosylated polypeptide	UDP-arabinopyranose mutase 1; Short=OsUAM1
Zla09G009630	16.2718	14.5738	1.8021	5.91e-08	3.42e-07	K13379|RGP, UTM|http://www.genome.jp/dbget-bin/www_bget?ko:K13379	Reversibly glycosylated polypeptide	reversibly glycosylated polypeptide	UDP-arabinopyranose mutase 1; Short=OsUAM1
Zla17G009320	11.974	9.86001	2.15433	2.77e-15	3.53e-14	K13379|RGP, UTM|http://www.genome.jp/dbget-bin/www_bget?ko:K13379	Reversibly glycosylated polypeptide	UDP-arabinopyranose mutase 3	UDP-arabinopyranose mutase 3; Short=OsUAM3
Zla07G006520	9.86506	11.3999	-1.49041	1.31e-08	8.24e-08	NA	RhoGAP domain	rho GTPase-activating protein 5	Rho GTPase-activating protein 3
Zla08G018000	9.47652	10.6084	-1.10944	7.39e-07	3.63e-06	NA	RhoGAP domain	Rho GTPase activating protein 2	Rho GTPase-activating protein 3
Zla09G010790	7.73554	9.27347	-1.49595	1.07e-07	5.97e-07	NA	RhoGAP domain	rho GTPase-activating protein 7 isoform X1	Rho GTPase-activating protein 7
Zla16G001860	9.23884	10.3648	-1.11967	4.47e-10	3.38e-09	NA	RhoGAP domain	rho GTPase-activating protein 7 isoform X1	Rho GTPase-activating protein 7
Zla01G028480	5.9639	3.45086	2.49375	1.65e-05	6.61e-05	K01166|E3.1.27.1|http://www.genome.jp/dbget-bin/www_bget?ko:K01166	Ribonuclease T2 family	hypothetical protein OsI_29344	Ribonuclease 1; Flags
Zla17G010220	0	3.30199	-5.91865	0.00229848	0.00611069	K01166|E3.1.27.1|http://www.genome.jp/dbget-bin/www_bget?ko:K01166	Ribonuclease T2 family	Ribonuclease 1	Ribonuclease 1; Flags
Zla01G002660	14.7097	13.5328	1.17676	7.6e-15	9.34e-14	K02903|RP-L28e, RPL28|http://www.genome.jp/dbget-bin/www_bget?ko:K02903	Ribosomal L28e protein family	hypothetical protein OsI_09485	60S ribosomal protein L28-1^72.03%
Zla04G027930	12.7097	11.5431	1.17007	8.02e-13	8.17e-12	K02903|RP-L28e, RPL28|http://www.genome.jp/dbget-bin/www_bget?ko:K02903	Ribosomal L28e protein family	60S ribosomal protein L28-1	60S ribosomal protein L28-1^69.44%
Zla01G031690	13.8137	12.5467	1.27133	3.9e-14	4.52e-13	K02873|RP-L13e, RPL13|http://www.genome.jp/dbget-bin/www_bget?ko:K02873	Ribosomal protein L13e	60S ribosomal protein L13-1	60S ribosomal protein L13-1
Zla04G011660	13.8822	12.3985	1.49585	1.37e-15	1.79e-14	K02873|RP-L13e, RPL13|http://www.genome.jp/dbget-bin/www_bget?ko:K02873	Ribosomal protein L13e	60S ribosomal protein L13-1	60S ribosomal protein L13-1
Zla16G014810	13.7143	12.4267	1.32134	1.89e-08	1.17e-07	K02930|RP-L4e, RPL4|http://www.genome.jp/dbget-bin/www_bget?ko:K02930	Ribosomal protein L4/L1 family	60S ribosomal protein L4-1	60S ribosomal protein L4-1; Short=L1^73.27%
Zla17G002450	14.9371	13.6957	1.26327	2.85e-08	1.72e-07	K02930|RP-L4e, RPL4|http://www.genome.jp/dbget-bin/www_bget?ko:K02930	Ribosomal protein L4/L1 family	60S ribosomal protein L4-1	60S ribosomal protein L4-1; Short=L1^74.5%
Zla03G011370	12.3987	11.2891	1.12732	1.55e-07	8.5e-07	K02969|RP-S20e, RPS20|http://www.genome.jp/dbget-bin/www_bget?ko:K02969	Ribosomal protein S10p/S20e	40S ribosomal protein S20-1	40S ribosomal protein S20-1^78.4%
Zla05G020140	13.9192	12.2526	1.69616	1.04e-12	1.05e-11	K02969|RP-S20e, RPS20|http://www.genome.jp/dbget-bin/www_bget?ko:K02969	Ribosomal protein S10p/S20e	40S ribosomal protein S20-1	40S ribosomal protein S20-1^81.3%
Zla05G001880	12.7736	11.3242	1.46332	2.75e-11	2.37e-10	K02964|RP-S18e, RPS18|http://www.genome.jp/dbget-bin/www_bget?ko:K02964	Ribosomal protein S13/S18	40S ribosomal protein S18	40S ribosomal protein S18^88.16%
Zla16G014490	13.4245	11.5644	1.86257	2.21e-30	7.38e-29	K02964|RP-S18e, RPS18|http://www.genome.jp/dbget-bin/www_bget?ko:K02964	Ribosomal protein S13/S18	40S ribosomal protein S18	40S ribosomal protein S18^87.5%
Zla17G002110	13.0033	11.1004	1.91842	1.26e-21	2.55e-20	K02964|RP-S18e, RPS18|http://www.genome.jp/dbget-bin/www_bget?ko:K02964	Ribosomal protein S13/S18	40S ribosomal protein S18	40S ribosomal protein S18^88.16%
Zla17G003260	14.1134	12.6581	1.47032	1.06e-13	1.18e-12	K02957|RP-S15Ae, RPS15A|http://www.genome.jp/dbget-bin/www_bget?ko:K02957	Ribosomal protein S8	40S ribosomal protein S15a-1-like	40S ribosomal protein S15a-1^96.15%
Zla07G006320	6.19035	8.23592	-1.86579	0.000188024	0.000627105	NA	Ring finger domain	E3 ubiquitin-protein ligase EL5-like	Transmembrane E3 ubiquitin-protein ligase FLY2
Zla13G008240	8.18096	10.106	-1.88071	1.16e-10	9.28e-10	NA	Ring finger domain	probable E3 ubiquitin-protein ligase RHC1A isoform X2	Probable E3 ubiquitin-protein ligase RHC1A
Zla15G014820	4.63703	1.77632	2.82068	0.00845186	0.0194921	NA	Ring finger domain	hypothetical protein OsI_22117	Probable E3 ubiquitin-protein ligase RHC1A
Zla15G002260	7.1543	8.83537	-1.57062	3.49e-05	0.000132361	NA	RNA recognition motif. (a.k.a. RRM, RBD, or RNP domain)	cell wall integrity protein scw1, partial	Cell wall integrity protein scw1
Zla09G010150	8.04932	5.67199	2.34689	4.2e-08	2.48e-07	NA	Salt stress response/antifungal	cysteine-rich repeat secretory protein 38	Cysteine-rich repeat secretory protein 38; Flags
Zla03G029000	2.34447	5.9201	-3.21892	0.00124216	0.00350859	K16297|SCPL-II|http://www.genome.jp/dbget-bin/www_bget?ko:K16297	Serine carboxypeptidase	serine carboxypeptidase-like 34	Serine carboxypeptidase-like 34; Flags
Zla06G003500	2.84934	7.03099	-3.44878	0.000165099	0.000556527	K16297|SCPL-II|http://www.genome.jp/dbget-bin/www_bget?ko:K16297	Serine carboxypeptidase	serine carboxypeptidase-like 45	Serine carboxypeptidase-like 45; Flags
Zla08G015950	12.0921	9.67123	2.50586	3.16e-14	3.69e-13	K16297|SCPL-II|http://www.genome.jp/dbget-bin/www_bget?ko:K16297	Serine carboxypeptidase	serine carboxypeptidase-like 34	Serine carboxypeptidase-like 34; Flags
Zla12G005860	8.6785	6.91187	1.7825	1.05e-08	6.73e-08	K16297|SCPL-II|http://www.genome.jp/dbget-bin/www_bget?ko:K16297	Serine carboxypeptidase	serine carboxypeptidase-like 42 isoform X1	Serine carboxypeptidase-like 42; Flags
Zla10G014440	11.0185	12.1716	-1.0573	0.00114254	0.00325111	K11320|EP400|http://www.genome.jp/dbget-bin/www_bget?ko:K11320	SNF2 family N-terminal domain	protein PHOTOPERIOD-INDEPENDENT EARLY FLOWERING 1 isoform X2	Protein PHOTOPERIOD-INDEPENDENT EARLY FLOWERING 1
Zla06G000560	7.20209	5.88977	1.20973	0.00791294	0.0183747	K15979|SND1|http://www.genome.jp/dbget-bin/www_bget?ko:K15979	Staphylococcal nuclease homologue	hypothetical protein C2845_PM11G06090	Ribonuclease TUDOR 1; Short=AtTudor1; Short=TUDOR-SN protein 1^58.8%
Zla13G003870	10.0371	11.1351	-1.08791	7.44e-09	4.84e-08	NA	STELLO glycosyltransferases	probable glycosyltransferase STELLO2	Probable glycosyltransferase STELLO1^60.76%
Zla02G028640	7.91521	5.92276	1.96684	4.46e-05	0.000166623	NA	Strictosidine synthase	protein STRICTOSIDINE SYNTHASE-LIKE 10	Protein STRICTOSIDINE SYNTHASE-LIKE 10; Short=AtSSL10
Zla01G006670	11.1231	10.0843	1.14983	0.00229168	0.00609601	NA	Subtilase family	subtilisin-like protease SBT1.7	Subtilisin-like protease SBT1.8
Zla01G029720	5.15289	1.9165	3.05297	0.00287104	0.00744576	NA	Subtilase family	subtilisin-like protease SBT5.3	Subtilisin-like protease SBT5.3
Zla02G008490	7.03483	5.4877	1.58804	0.000144312	0.000492517	NA	Subtilase family	unknown	CO(2)-response secreted protease
Zla02G024530	12.0049	9.3712	2.63109	1.92e-43	1.17e-41	NA	Subtilase family	subtilisin-like protease SBT3.5	Subtilisin-like protease SBT3.5
Zla03G018900	8.0158	9.75491	-1.70815	3.27e-08	1.96e-07	NA	Subtilase family	hypothetical protein OsI_34383	Subtilisin-like protease SBT1.7
Zla08G008680	9.08409	1.38914	6.63189	0.00054525	0.00165792	NA	Subtilase family	subtilisin-like protease SBT3.8	Subtilisin-like protease SBT3.3
Zla08G023170	13.7051	12.1699	1.616	1.47e-06	6.91e-06	NA	Subtilase family	Os02g0779200, partial	Subtilisin-like protease SBT1.4
Zla08G023190	7.28959	8.77598	-1.37716	0.000425481	0.0013236	NA	Subtilase family	hypothetical protein OsI_09169	Subtilisin-like protease SBT1.4
Zla08G023210	6.91543	8.97764	-1.9	1.9e-05	7.56e-05	NA	Subtilase family	hypothetical protein OsI_09169	Subtilisin-like protease SBT1.4
Zla09G009570	9.09249	11.428	-2.17981	8.18e-08	4.65e-07	NA	Subtilase family	subtilisin-like protease SBT1.7	Subtilisin-like protease SBT1.7
Zla10G004270	11.6236	10.5713	1.16347	0.000862611	0.00252153	NA	Subtilase family	hypothetical protein OsI_06255	Subtilisin-like protease SBT5.3
Zla10G010290	13.2777	11.9402	1.38025	1.03e-06	4.95e-06	NA	Subtilase family	Os02g0779200, partial	Subtilisin-like protease SBT1.4
Zla13G005750	1.09057	4.747	-4.23062	0.000309499	0.000990929	NA	Subtilase family	subtilisin-like protease SBT1.7	Subtilisin-like protease SBT1.8
Zla08G010240	13.2586	11.9812	1.27822	1.6e-13	1.75e-12	K09494|CCT2|http://www.genome.jp/dbget-bin/www_bget?ko:K09494	TCP-1/cpn60 chaperonin family	T-complex protein 1 subunit beta-like	T-complex protein 1 subunit beta; Short=TCP-1-beta
Zla12G003370	11.8245	10.815	1.13667	0.00172003	0.00470993	K15400|HHT1|http://www.genome.jp/dbget-bin/www_bget?ko:K15400	Transferase family	hypothetical protein OsI_36216	Omega-hydroxypalmitate O-feruloyl transferase
Zla06G013070	8.96495	10.6835	-1.68804	7.54e-08	4.31e-07	NA	Transferase family	protein ECERIFERUM 26-like	Protein ECERIFERUM 26-like; Short=CER26-like
Zla07G004510	9.79368	11.8456	-1.89972	1.28e-06	6.1e-06	NA	Transferase family	protein ECERIFERUM 26-like	Protein ECERIFERUM 26-like; Short=CER26-like
Zla03G004960	12.5427	11.3781	1.14321	3.02e-06	1.36e-05	NA	Transmembrane proteins 14C	protein FATTY ACID EXPORT 1, chloroplastic isoform X2	Protein FATTY ACID EXPORT 1, chloroplastic; Short=At-FAX1; Flags
Zla14G000650	1.91109	5.18657	-2.76928	0.0103338	0.0232595	NA	X8 domain	extensin-like	Glucan endo-1,3-beta-glucosidase 13
Zla02G032500	0.733578	4.77975	-4.67944	0.000412271	0.00128718	NA	Xylanase inhibitor C-terminal	aspartyl protease AED3	Aspartyl protease AED3
Zla06G009900	1.93515	6.29905	-4.0635	9.04e-07	4.38e-06	NA	Xylanase inhibitor C-terminal	OSJNBb0020O11.8	Probable aspartyl protease At4g16563; Flags
Zla07G009010	2.87648	4.86431	-2.27372	0.00337991	0.0086138	NA	Xylanase inhibitor C-terminal	OSJNBb0020O11.8	Probable aspartyl protease At4g16563; Flags
Zla02G015560	5.27948	7.21782	-1.90586	9.69e-05	0.000342182	NA	Xylanase inhibitor N-terminal	predicted protein	Aspartyl protease family protein 2; Flags
Zla04G024900	7.88692	9.60956	-1.62631	1.1e-05	4.56e-05	NA	Xylanase inhibitor N-terminal	aspartyl protease family protein 2	Aspartyl protease family protein 2; Flags
Zla04G028490	3.97362	0	6.33294	0.000223835	0.000736184	NA	Xylanase inhibitor N-terminal	aspartyl protease family protein 2	Aspartyl protease family protein 2; Flags
Zla15G008360	8.07063	5.56607	2.72219	1.92e-07	1.04e-06	NA	Xylanase inhibitor N-terminal	hypothetical protein PAHAL_4G233100	Aspartyl protease family protein 2; Flags
Zla16G001880	11.3425	4.66116	6.81854	1.27e-43	7.77e-42	NA	Xylanase inhibitor N-terminal	aspartyl protease 25-like	Aspartyl protease 25
Zla15G013340	7.79936	5.34349	2.55291	1.75e-07	9.51e-07	K08235|E2.4.1.207|http://www.genome.jp/dbget-bin/www_bget?ko:K08235	Xyloglucan endo-transglycosylase (XET) C-terminus	hypothetical protein OsJ_05221	Probable xyloglucan endotransglucosylase/hydrolase protein 30; Short=At-XTH30; Short=XTH-30; Flags
Zla06G006150	3.5274	0	5.75773	0.00173621	0.00474801	K13681|FUT|http://www.genome.jp/dbget-bin/www_bget?ko:K13681	Xyloglucan fucosyltransferase	hypothetical protein OsI_16088	Galactoside 2-alpha-L-fucosyltransferase
Zla08G008530	5.65712	8.46631	-2.82981	1.64e-15	2.14e-14	K13681|FUT|http://www.genome.jp/dbget-bin/www_bget?ko:K13681	Xyloglucan fucosyltransferase	hypothetical protein OsI_06731	Galactoside 2-alpha-L-fucosyltransferase
Zla08G022380	14.3342	13.0782	1.32741	9.61e-06	4.01e-05	K13681|FUT|http://www.genome.jp/dbget-bin/www_bget?ko:K13681	Xyloglucan fucosyltransferase	galactoside 2-alpha-L-fucosyltransferase-like	Galactoside 2-alpha-L-fucosyltransferase
Zla10G006270	8.31757	6.94793	1.42891	0.000175446	0.000588086	K13681|FUT|http://www.genome.jp/dbget-bin/www_bget?ko:K13681	Xyloglucan fucosyltransferase	hypothetical protein OsI_06731	Galactoside 2-alpha-L-fucosyltransferase
Zla10G006290	11.9353	4.90223	7.16349	1.27e-67	1.89e-65	K13681|FUT|http://www.genome.jp/dbget-bin/www_bget?ko:K13681	Xyloglucan fucosyltransferase	hypothetical protein OsI_06731	Galactoside 2-alpha-L-fucosyltransferase
Zla10G010950	12.9193	11.5589	1.42046	8.35e-07	4.07e-06	K13681|FUT|http://www.genome.jp/dbget-bin/www_bget?ko:K13681	Xyloglucan fucosyltransferase	galactoside 2-alpha-L-fucosyltransferase	Galactoside 2-alpha-L-fucosyltransferase
Zla13G002140	6.96164	5.48673	1.66968	0.00447515	0.0110774	NA	Zinc finger C-x8-C-x5-C-x3-H type (and similar)	zinc finger CCCH domain-containing protein 39-like isoform X2	Zinc finger CCCH domain-containing protein 39; Short=OsC3H39^72.46%
Zla08G000360	0.559612	5.47079	-6.17828	4.88e-07	2.47e-06	NA		protein DEFECTIVE IN EXINE FORMATION 1	Protein DEFECTIVE IN EXINE FORMATION 1; Flags

## Sheet: Table S6
Supplementary Table 6. Differential expression of transcription factor family (TF) genes in MWR before (CK) and after F. asiaticum (FA) infection.
Gene	FA	CK	log2FoldChange	TF
Zla13G015870	12.1793	9.47111	2.71959	AP2
Zla01G013740	15.0632	13.2282	1.83932	AP2
Zla12G007870	10.7046	6.88895	3.92126	AP2
Zla11G009470	9.71127	5.99892	3.80893	AP2
Zla09G002020	12.3654	10.5522	1.81843	AP2
Zla13G011060	10.117	6.3995	3.89966	AP2
Zla05G023500	9.30156	5.86642	3.41147	AP2
Zla04G013550	7.93988	9.48943	-1.5495	AP2
Zla01G025190	7.76706	0	10.2989	AP2
Zla14G007310	7.5547	9.40973	-1.84022	AP2
Zla05G017670	11.4179	10.1287	1.28742	AP2
Zla17G003400	8.73083	11.0269	-2.16353	AP2
Zla09G017400	11.1035	10.0693	1.039	AP2
Zla09G018680	0	5.0071	-7.63277	AP2
Zla13G007790	9.51171	7.69025	1.94633	AP2
Zla01G004920	6.16648	3.78795	2.39592	AP2
Zla01G014180	8.03907	9.21144	-1.11781	AP2
Zla02G025490	6.55725	7.86756	-1.27677	AP2
Zla08G019800	8.38925	7.32945	1.15176	AP2
Zla01G019770	0	2.86885	-6.28924	AP2
Zla13G003730	5.96221	7.37833	-1.33326	AP2
Zla08G012610	12.6365	8.92638	3.71507	ARF
Zla02G029160	9.26719	12.3522	-3.08136	ARF
Zla03G013550	13.583	6.84131	6.77179	ARF
Zla08G006090	8.77546	11.5835	-2.8114	ARF
Zla02G018850	11.0582	13.2595	-2.20183	ARF
Zla03G023250	5.25849	10.4974	-5.14383	ARF
Zla04G029970	10.2833	12.8186	-2.52442	ARF
Zla09G011070	9.28977	6.40809	2.88252	ARF
Zla13G009220	3.09423	7.73397	-4.7235	ARF
Zla08G003180	6.74277	9.19012	-2.43835	ARF
Zla07G001470	8.87223	11.1119	-2.21967	ARF
Zla04G037750	7.79874	3.11827	4.8861	ARF
Zla06G006390	7.78405	9.47437	-1.69208	ARF
Zla17G010710	11.5734	9.50285	2.09485	ARF
Zla07G014550	8.3277	10.3023	-1.97409	ARF
Zla13G009640	11.2716	7.9059	3.42574	ARF
Zla10G020790	9.23263	10.7646	-1.52974	ARF
Zla01G001550	9.06323	10.7828	-1.69938	ARF
Zla02G007560	9.23371	11.32	-2.03679	ARF
Zla02G012860	8.16562	6.1615	2.01164	ARF
Zla16G002460	10.7458	7.92119	2.98034	ARF
Zla04G016700	9.87323	12.1286	-2.18022	ARF
Zla13G001250	7.49154	9.07633	-1.58017	ARF
Zla08G015660	10.1406	8.48907	1.6543	ARF
Zla06G003880	11.6413	12.6693	-1.0256	ARF
Zla08G024980	8.512	10.1288	-1.60181	ARF
Zla15G002730	11.8938	13.0142	-1.11848	ARF
Zla01G003550	10.1267	7.73299	2.48115	ARF
Zla01G032760	11.4807	10.2925	1.19631	ARF
Zla06G015890	11.458	12.6507	-1.18373	ARF
Zla09G009220	9.00933	7.21821	1.78729	ARF
Zla05G026350	13.9674	12.5817	1.41088	ARF
Zla04G034200	10.0085	11.4577	-1.41113	ARF
Zla08G021520	10.3181	11.5806	-1.23826	ARF
Zla12G017150	13.825	15.9475	-2.02314	ARF
Zla01G020830	9.6107	2.44597	6.69789	ARF
Zla03G021860	8.47752	9.62878	-1.15357	ARF
Zla06G013070	8.96495	10.6835	-1.68804	ARF
Zla10G011620	4.79533	7.50281	-2.58767	ARF
Zla02G022290	13.6318	11.793	1.94547	ARF
Zla08G014840	14.9809	13.3083	1.79283	ARF
Zla10G003450	9.2859	7.97567	1.32583	ARF
Zla01G023150	1.56846	5.65819	-4.08551	ARF
Zla07G004510	9.79368	11.8456	-1.89972	ARF
Zla05G009640	10.5631	11.8467	-1.25681	ARF
Zla01G011930	13.1883	14.3874	-1.15668	ARF
Zla16G003760	8.58689	9.65714	-1.06327	ARF
Zla13G015110	7.05008	8.47179	-1.4028	ARF
Zla17G009640	6.85638	7.93388	-1.08877	ARF
Zla01G023950	7.339	8.58666	-1.26223	ARF
Zla04G012980	9.34917	7.99046	1.41643	ARF
Zla02G031350	13.4159	14.5085	-1.05328	ARF
Zla10G010230	0.407957	4.9365	-5.96508	ARF
Zla04G029840	12.5117	11.1479	1.3902	ARF
Zla04G029040	11.218	9.63124	1.74247	ARF
Zla06G004210	0	4.21603	-6.78892	ARF
Zla04G037210	12.8034	13.8864	-1.0398	ARF
Zla01G016810	10.9337	12.041	-1.07492	ARF
Zla10G018250	6.83385	8.91814	-1.86174	ARF
Zla04G013820	8.60164	9.90005	-1.22708	ARF
Zla06G005460	10.6127	11.7267	-1.06152	ARF
Zla16G013990	7.6393	5.99372	1.74884	ARF
Zla16G001960	6.05404	7.5283	-1.54496	ARF
Zla09G007920	4.29275	0.666001	4.36969	ARF
Zla11G004630	7.97006	9.19112	-1.0755	ARF
Zla08G023280	0.528896	3.49902	-3.89874	ARF
Zla14G002090	11.1306	7.5392	3.60016	ARR-B
Zla07G014880	8.06048	11.1296	-3.03166	ARR-B
Zla10G019620	8.74894	10.718	-1.96819	ARR-B
Zla08G012480	11.5283	13.3784	-1.84798	ARR-B
Zla11G007200	11.999	10.2763	1.72805	ARR-B
Zla02G029950	9.4208	11.108	-1.68072	ARR-B
Zla10G017740	11.8463	10.2191	1.63557	ARR-B
Zla0G006710	11.7662	10.3524	1.41268	ARR-B
Zla12G008530	11.9267	10.362	1.57241	ARR-B
Zla08G023880	10.2176	11.4802	-1.26185	ARR-B
Zla17G004970	8.86796	7.19687	1.68795	ARR-B
Zla13G005600	10.2165	11.7792	-1.53365	ARR-B
Zla01G025210	8.98424	9.99355	-1.00583	ARR-B
Zla03G000460	9.31889	10.8632	-1.4562	ARR-B
Zla10G014600	9.72569	12.1023	-2.11336	ARR-B
Zla13G010250	13.1689	8.31985	4.85253	B3
Zla05G000350	15.892	11.2094	4.71188	B3
Zla07G014020	12.1703	8.63608	3.53203	B3
Zla10G006290	11.9353	4.90223	7.16349	B3
Zla07G014030	9.05538	11.8868	-2.82821	B3
Zla03G006030	15.6155	6.76458	8.59201	B3
Zla02G011010	11.318	5.68265	5.70648	B3
Zla09G005170	8.47791	11.9639	-3.46668	B3
Zla01G031720	10.5316	13.1584	-2.62017	B3
Zla11G009960	15.5876	13.0296	2.56776	B3
Zla04G028720	13.669	9.91138	3.78495	B3
Zla14G007180	13.1313	8.51749	4.66182	B3
Zla02G021190	12.3871	7.98247	4.43806	B3
Zla01G002060	10.4018	6.66133	3.72875	B3
Zla0G003230	11.2324	5.36639	5.82863	B3
Zla07G015730	9.08868	5.60702	3.49022	B3
Zla02G016250	7.07153	9.90288	-2.82952	B3
Zla07G006810	9.44462	12.784	-3.29995	B3
Zla03G012640	10.0485	6.56562	3.51266	B3
Zla04G034540	10.9706	7.93646	3.07019	B3
Zla07G017690	13.4417	10.4113	3.07109	B3
Zla10G019880	12.5265	9.68226	2.87282	B3
Zla08G023540	7.67794	9.87861	-2.20517	B3
Zla16G011980	9.49748	6.83311	2.68767	B3
Zla13G005880	10.4928	8.07218	2.42239	B3
Zla02G026220	9.97671	5.05926	5.09313	B3
Zla09G021980	6.44165	9.14299	-2.71848	B3
Zla05G004620	6.53746	9.29771	-2.78917	B3
Zla14G006780	13.0707	11.5349	1.53315	B3
Zla12G007380	13.3382	11.1413	2.22013	B3
Zla01G006550	10.8973	8.21296	2.70053	B3
Zla13G011200	16.4003	13.3178	3.16894	B3
Zla02G028060	10.2509	8.01887	2.22857	B3
Zla04G032920	10.9043	7.23502	3.76596	B3
Zla16G005300	9.26196	6.88297	2.38709	B3
Zla01G004190	7.80256	1.66827	6.08113	B3
Zla06G011440	11.065	13.7077	-2.6028	B3
Zla13G011030	12.5713	10.9684	1.60459	B3
Zla03G001290	8.8903	4.0506	4.79187	B3
Zla04G018460	14.7434	12.0559	2.7596	B3
Zla01G027800	13.4475	11.7969	1.65771	B3
Zla01G012090	13.8698	11.4445	2.47902	B3
Zla04G025840	4.73107	7.99527	-3.32381	B3
Zla08G008040	14.0256	12.6829	1.34514	B3
Zla15G013990	12.6524	9.64747	3.09548	B3
Zla02G004890	11.6806	9.08595	2.59295	B3
Zla04G008150	7.66855	9.74674	-2.06037	B3
Zla17G010730	10.0882	12.8551	-2.68338	B3
Zla10G008640	9.10278	3.74718	5.10611	B3
Zla02G005380	14.4235	11.6942	2.81863	B3
Zla05G027980	7.75483	10.2612	-2.45758	B3
Zla08G024120	10.0711	7.12589	2.96328	B3
Zla10G020830	9.41462	11.8912	-2.41746	B3
Zla09G004430	10.19	13.3353	-3.01123	B3
Zla04G018410	8.63282	5.00296	3.61942	B3
Zla14G002300	7.51153	10.3216	-2.74132	B3
Zla08G008530	5.65712	8.46631	-2.82981	B3
Zla09G009530	7.5092	3.22045	4.45195	B3
Zla04G020830	10.908	9.58529	1.32272	B3
Zla05G027500	5.55539	8.70034	-3.09862	B3
Zla15G014070	7.50296	0	9.77762	B3
Zla15G011970	13.0403	15.2184	-2.1265	B3
Zla13G003120	13.2703	12.214	1.0567	B3
Zla02G011150	9.37356	12.0812	-2.59452	B3
Zla02G019270	12.3429	10.5028	1.87629	B3
Zla12G009950	13.2006	11.5989	1.61555	B3
Zla01G000140	13.8511	12.7426	1.11146	B3
Zla02G021180	7.38847	0	9.84303	B3
Zla15G007430	6.78124	8.41282	-1.64366	B3
Zla16G002440	3.71995	8.15497	-4.19743	B3
Zla03G000230	8.16657	5.67529	2.55195	B3
Zla03G002820	13.8481	12.3417	1.52499	B3
Zla04G034990	5.03651	7.79023	-2.72983	B3
Zla02G013410	11.0948	12.1146	-1.01948	B3
Zla03G000220	6.75474	0	9.03479	B3
Zla05G004570	15.8571	13.4593	2.522	B3
Zla04G022470	8.83321	10.0654	-1.24041	B3
Zla04G025810	11.7595	10.5318	1.2266	B3
Zla02G019020	11.0385	12.3909	-1.33678	B3
Zla08G023870	6.47135	8.41552	-1.96072	B3
Zla17G007550	12.5584	11.4362	1.12383	B3
Zla04G036250	8.24231	9.54283	-1.29611	B3
Zla08G022400	4.83263	7.67431	-2.89455	B3
Zla09G014210	8.17519	10.8699	-2.54126	B3
Zla05G010000	10.3557	9.0131	1.35132	B3
Zla03G000670	14.3553	11.8456	2.6995	B3
Zla05G008280	8.55522	9.65733	-1.10679	B3
Zla15G016250	13.859	11.61	2.37686	B3
Zla10G011880	8.62303	6.5354	2.13366	B3
Zla15G001980	9.47197	7.38174	2.07966	B3
Zla01G011750	6.20897	8.03023	-1.84581	B3
Zla05G010090	9.27696	7.70968	1.54582	B3
Zla13G005680	12.9763	11.8896	1.09634	B3
Zla06G005710	7.78293	5.25935	2.64149	B3
Zla15G010160	5.95375	0	8.27032	B3
Zla04G000590	8.6551	7.28828	1.36721	B3
Zla01G024970	12.8154	11.6245	1.20345	B3
Zla08G010250	10.8794	9.32781	1.59335	B3
Zla07G006080	11.8053	12.8983	-1.07919	B3
Zla05G023370	8.06984	6.44383	1.61595	B3
Zla05G010180	8.83351	7.07124	1.8079	B3
Zla05G008200	11.078	9.92169	1.17363	B3
Zla0G003870	9.6336	10.8965	-1.24918	B3
Zla01G004890	14.1854	12.704	1.53387	B3
Zla13G014190	13.9612	12.4902	1.52039	B3
Zla01G001900	11.886	10.6229	1.27319	B3
Zla07G010320	8.75641	9.8957	-1.1421	B3
Zla15G014060	6.60273	3.33959	3.31149	B3
Zla08G010440	7.73899	5.00494	2.69503	B3
Zla11G007360	10.6801	12.7242	-1.91738	B3
Zla02G005360	6.49626	0.878702	6.07212	B3
Zla13G008720	5.93081	1.5447	4.51488	B3
Zla15G006440	7.41968	8.53109	-1.11799	B3
Zla03G012630	8.69782	7.53501	1.16966	B3
Zla07G000200	9.62723	11.0355	-1.37131	B3
Zla06G005720	8.44542	6.80981	1.63513	B3
Zla13G010260	10.021	8.40541	1.63372	B3
Zla13G000840	8.04573	6.48514	1.58118	B3
Zla04G032930	5.17486	0	7.41365	B3
Zla06G006140	8.63831	9.83341	-1.18212	B3
Zla01G005520	12.9941	11.3088	1.80637	B3
Zla11G004930	9.48124	10.5429	-1.05283	B3
Zla07G003940	6.40644	8.0211	-1.59358	B3
Zla10G000740	9.93358	8.86491	1.08197	B3
Zla10G010950	12.9193	11.5589	1.42046	B3
Zla06G002870	4.37256	6.49857	-2.13774	B3
Zla07G012100	9.8557	11.1186	-1.22387	B3
Zla10G006400	10.5515	12.2692	-1.60929	B3
Zla07G011580	0.733578	5.53582	-5.39349	B3
Zla03G018760	8.51046	9.53689	-1.02203	B3
Zla13G012690	11.2157	10.013	1.2478	B3
Zla12G014560	11.7813	10.5965	1.23996	B3
Zla12G001360	9.25809	10.2852	-1.01014	B3
Zla08G022380	14.3342	13.0782	1.32741	B3
Zla10G019250	10.4531	11.4913	-1.01089	B3
Zla16G007380	13.2632	11.9218	1.44254	B3
Zla10G008440	10.6444	9.43317	1.25036	B3
Zla05G010010	6.63491	4.21661	2.49296	B3
Zla05G012740	5.50496	7.75216	-2.18031	B3
Zla01G026040	7.47595	4.912	2.34701	B3
Zla04G018420	0.625451	4.90469	-4.81805	B3
Zla09G012900	7.3547	5.90752	1.47495	B3
Zla15G014700	3.95562	5.98668	-2.19355	B3
Zla08G008400	6.75433	8.04344	-1.24386	B3
Zla05G003970	11.7346	10.6424	1.14287	B3
Zla12G002450	10.8869	9.57489	1.44598	B3
Zla05G026870	9.16116	7.94874	1.26601	B3
Zla10G006270	8.31757	6.94793	1.42891	B3
Zla14G003420	7.31673	8.57427	-1.1973	B3
Zla15G012430	8.60904	9.68345	-1.02436	B3
Zla02G026230	7.62878	5.84406	1.97636	B3
Zla11G016430	7.10994	5.74678	1.42132	B3
Zla17G009770	8.23942	9.62849	-1.27689	B3
Zla04G025320	3.17658	5.50536	-2.40384	B3
Zla05G010100	6.74148	4.69911	2.17562	B3
Zla12G006440	0	3.64733	-6.18699	B3
Zla02G020270	7.02006	8.23298	-1.16205	B3
Zla07G019020	6.98128	8.55314	-1.42939	B3
Zla04G027820	8.28491	9.4652	-1.10344	B3
Zla13G007110	13.8318	12.8148	1.12177	B3
Zla03G020600	6.14277	7.23382	-1.07949	B3
Zla0G002250	5.6265	6.96613	-1.30401	B3
Zla02G009820	4.62358	6.60903	-1.95609	B3
Zla10G021030	10.2783	9.05496	1.35002	B3
Zla15G009810	10.9946	12.2886	-1.16268	B3
Zla01G011760	6.45798	7.92597	-1.37299	B3
Zla11G003790	6.41545	8.06382	-1.47028	B3
Zla14G007160	8.8455	7.78438	1.13192	B3
Zla01G016660	7.80086	6.61462	1.25015	B3
Zla06G006150	3.5274	0	5.75773	B3
Zla12G003240	7.97361	6.75793	1.29843	B3
Zla03G000200	5.01088	1.75813	3.03795	B3
Zla14G005890	1.02039	5.14561	-3.82646	B3
Zla07G015280	6.07309	4.75868	1.35865	B3
Zla04G018440	3.37164	0	5.79275	B3
Zla09G020030	5.73266	6.73197	-1.01089	B3
Zla11G016650	0.980283	4.9546	-3.73019	B3
Zla0G003860	6.80733	5.40632	1.59619	B3
Zla04G018400	5.61098	6.90419	-1.22597	B3
Zla11G006440	0.625451	4.03884	-3.97346	B3
Zla02G022630	4.16766	6.19992	-1.79763	B3
Zla12G009080	3.13786	5.04436	-1.93142	B3
Zla02G009760	8.3411	7.20803	1.0834	B3
Zla05G023390	4.8946	6.05789	-1.17886	B3
Zla04G028730	2.96599	0	5.35457	B3
Zla05G011050	5.45853	6.90034	-1.26408	B3
Zla11G004940	7.27232	6.21123	1.1306	B3
Zla02G017700	4.7031	6.14745	-1.38482	B3
Zla17G000370	4.63758	6.56182	-1.60584	B3
Zla03G004860	11.4129	12.6679	-1.03738	B3
Zla09G019670	2.91327	0	5.21128	B3
Zla11G011760	6.27611	5.09551	1.14503	B3
Zla05G013950	4.70625	1.09213	3.35928	B3
Zla16G009400	8.7004	9.92384	-1.01793	B3
Zla08G011790	5.23274	6.39747	-1.59736	B3
Zla05G011220	1.8315	4.619	-2.67332	B3
Zla03G000210	2.71975	0	5.72402	B3
Zla07G002130	12.8232	5.94128	6.85815	BBR-BPC
Zla07G019650	10.5954	6.03751	4.63917	BBR-BPC
Zla14G006700	15.7053	14.2589	1.44668	BBR-BPC
Zla03G021250	9.08865	11.1389	-2.04533	BBR-BPC
Zla06G014880	16.6802	14.0329	2.69142	BBR-BPC
Zla04G018380	11.3526	8.32508	3.10958	BBR-BPC
Zla04G018390	12.6827	9.56545	3.25375	BBR-BPC
Zla07G001580	10.659	9.25083	1.41761	BBR-BPC
Zla02G005330	7.09916	0	9.47949	BBR-BPC
Zla01G004970	10.9823	12.0169	-1.03665	BBR-BPC
Zla07G002680	16.0672	14.2044	1.90026	BBR-BPC
Zla03G022020	8.58136	10.6756	-2.03092	BBR-BPC
Zla13G004030	4.83259	7.49655	-2.61447	BBR-BPC
Zla08G009890	16.3602	15.2956	1.06295	BBR-BPC
Zla08G023670	8.72183	6.99699	1.70075	BBR-BPC
Zla05G007060	15.084	13.5619	1.57787	BBR-BPC
Zla09G007790	14.2302	12.6859	1.58539	BBR-BPC
Zla02G013840	13.2744	14.7906	-1.46592	BBR-BPC
Zla05G010280	5.52298	8.24515	-2.85559	BBR-BPC
Zla17G001100	7.54531	8.90571	-1.33328	BBR-BPC
Zla16G012020	7.08665	3.79738	3.29888	BBR-BPC
Zla04G000720	3.31244	5.97165	-2.77964	BBR-BPC
Zla02G005340	8.87422	2.53336	5.9567	BBR-BPC
Zla07G006570	8.47892	7.18254	1.32365	BBR-BPC
Zla02G030350	7.92882	6.35409	1.62548	BBR-BPC
Zla03G012530	10.1467	8.89424	1.31441	BBR-BPC
Zla14G000490	4.27367	0	6.66995	BBR-BPC
Zla16G012030	4.19814	0.806034	4.4676	BBR-BPC
Zla01G025910	0.625451	3.94075	-4.0631	BBR-BPC
Zla14G000530	3.14487	6.54342	-2.41865	BBR-BPC
Zla02G008400	14.5328	8.72011	5.81709	BES1
Zla09G014050	10.8367	8.54406	2.29456	BES1
Zla01G011980	14.302	11.6965	2.5793	BES1
Zla15G007460	9.3358	6.53562	2.80498	BES1
Zla05G014820	10.7947	8.31019	2.50941	BES1
Zla03G008820	9.25541	4.93292	4.36571	BES1
Zla04G032890	13.5001	11.2734	2.25956	BES1
Zla09G012060	10.0531	7.97694	2.0904	BES1
Zla08G025310	15.1618	13.4532	1.72513	BES1
Zla05G022520	9.8923	6.75091	3.26684	BES1
Zla05G003370	8.68657	10.1966	-1.51042	BES1
Zla13G006730	14.4553	13.0356	1.42258	BES1
Zla08G020520	9.80542	7.7352	2.1047	BES1
Zla06G014690	8.18171	10.2023	-1.9659	BES1
Zla03G008090	9.91487	11.426	-1.48383	BES1
Zla01G011640	7.83571	5.10291	2.78066	BES1
Zla05G025610	13.5242	11.5108	2.08005	BES1
Zla03G024570	6.01389	0	8.33501	BES1
Zla0G001020	9.78359	8.16776	1.66404	BES1
Zla15G001620	12.3109	10.7387	1.62831	BES1
Zla12G009960	6.49705	0.970285	5.52117	BES1
Zla02G005350	8.85898	10.483	-1.59368	BES1
Zla11G010030	13.1487	11.9654	1.20868	BES1
Zla03G003430	9.48937	11.0374	-1.49824	BES1
Zla05G000740	9.60278	10.8513	-1.22248	BES1
Zla04G016290	7.76616	6.16604	1.63513	BES1
Zla12G007440	13.3602	11.5568	1.95503	BES1
Zla08G021440	10.182	11.8672	-1.5921	BES1
Zla10G011710	7.49158	9.50258	-1.90785	BES1
Zla10G010550	6.83501	8.52284	-1.62	BES1
Zla03G027130	13.3878	12.3139	1.10832	BES1
Zla04G018890	13.2949	12.121	1.20585	BES1
Zla12G017100	13.7233	12.5841	1.18433	BES1
Zla16G006060	5.86927	1.95086	3.74486	BES1
Zla09G006390	5.75948	1.86189	3.70824	BES1
Zla09G020850	6.9162	5.31625	1.66996	BES1
Zla03G025010	1.98631	5.70746	-3.50396	BES1
Zla08G000630	0	3.96867	-6.55966	BES1
Zla09G017210	6.23686	7.70088	-1.40192	BES1
Zla04G018900	6.66703	3.85707	2.57849	BES1
Zla12G009980	11.6304	10.4607	1.23572	BES1
Zla13G003780	6.49933	7.67743	-1.14384	BES1
Zla17G011420	3.6935	0	6.25097	BES1
Zla08G005080	8.64099	7.30092	1.49209	BES1
Zla01G015840	0	3.43893	-6.13609	BES1
Zla11G008790	7.07075	8.14299	-1.0447	BES1
Zla05G017870	6.14699	4.47364	1.84509	BES1
Zla08G011530	9.3018	8.29028	1.11825	BES1
Zla14G008450	7.55748	9.07757	-1.3398	BES1
Zla16G006000	5.81253	4.64983	1.19006	BES1
Zla01G008960	5.14565	6.55392	-1.39028	BES1
Zla10G008890	6.98372	5.84152	1.30787	BES1
Zla01G000270	4.49531	6.11132	-1.49634	BES1
Zla06G006760	1.87265	4.67158	-2.60916	BES1
Zla07G010690	4.21569	0.860915	3.34693	BES1
Zla02G002790	13.59	7.46348	6.13907	bHLH
Zla04G019240	12.8491	3.82981	8.9495	bHLH
Zla01G010500	12.4437	7.99605	4.45005	bHLH
Zla08G008510	8.02429	12.8161	-4.78569	bHLH
Zla0G004120	4.0031	11.1124	-7.13355	bHLH
Zla02G016980	13.4693	9.46515	3.99888	bHLH
Zla07G001500	13.3016	8.3194	4.96598	bHLH
Zla0G004640	4.3822	11.8074	-7.27304	bHLH
Zla02G002780	10.9792	5.66113	5.34989	bHLH
Zla07G017150	14.1865	11.4263	2.76049	bHLH
Zla08G000270	4.35418	12.4467	-7.90232	bHLH
Zla04G026660	10.8365	4.8947	6.02425	bHLH
Zla13G009920	15.4193	8.96594	6.46847	bHLH
Zla11G010590	12.6753	9.83719	2.83865	bHLH
Zla04G016220	12.3789	9.21063	3.16692	bHLH
Zla06G001500	7.84554	11.8344	-3.96627	bHLH
Zla16G001560	13.3495	7.59942	5.8197	bHLH
Zla08G007280	10.8766	6.13646	4.75295	bHLH
Zla0G002000	6.81536	10.867	-4.03814	bHLH
Zla02G021010	9.11996	11.7716	-2.64956	bHLH
Zla0G000500	2.68121	8.98772	-6.55352	bHLH
Zla13G013010	13.0102	7.3155	5.68305	bHLH
Zla11G010550	16.1371	12.4064	3.77044	bHLH
Zla08G003750	7.95251	11.1176	-3.16049	bHLH
Zla0G004500	3.68986	9.1087	-5.37993	bHLH
Zla0G004740	5.32056	12.6905	-7.07857	bHLH
Zla04G037800	10.2057	7.02631	3.18206	bHLH
Zla0G005040	7.26298	13.3002	-5.85756	bHLH
Zla05G023020	12.0806	8.17339	3.94859	bHLH
Zla07G017340	9.44164	4.81979	4.68231	bHLH
Zla13G001490	7.08499	10.4595	-3.36977	bHLH
Zla06G015870	10.8856	6.59342	4.2286	bHLH
Zla01G020500	5.4422	8.79891	-3.39015	bHLH
Zla09G000100	10.8508	13.4654	-2.60127	bHLH
Zla02G006320	10.367	6.75199	3.6409	bHLH
Zla01G031160	15.1702	12.6989	2.47501	bHLH
Zla04G001940	7.6202	9.90764	-2.29631	bHLH
Zla05G018780	13.9804	10.1083	3.95412	bHLH
Zla08G020690	6.71786	9.47403	-2.7685	bHLH
Zla07G007760	12.2736	9.61315	2.68146	bHLH
Zla08G025390	13.9643	11.4082	2.57372	bHLH
Zla02G021650	12.8654	8.69238	4.27476	bHLH
Zla01G002540	11.625	9.71793	1.90758	bHLH
Zla06G007730	11.6538	9.05281	2.62039	bHLH
Zla04G002680	9.12314	10.8669	-1.74566	bHLH
Zla04G027500	8.6312	10.8368	-2.20069	bHLH
Zla01G024800	8.54683	10.9389	-2.38131	bHLH
Zla17G011360	10.6558	4.91041	5.86789	bHLH
Zla02G005300	13.5295	10.5828	2.99131	bHLH
Zla02G031980	10.8851	8.90751	1.97945	bHLH
Zla09G016590	5.64561	9.37163	-3.71943	bHLH
Zla16G011530	11.0628	8.28367	2.80244	bHLH
Zla05G019700	9.44405	12.4578	-2.96701	bHLH
Zla01G030970	13.5078	11.8548	1.65364	bHLH
Zla07G017130	14.6937	12.5867	2.1217	bHLH
Zla04G008410	7.08765	10.2546	-3.12445	bHLH
Zla02G025750	12.8417	9.71521	3.17531	bHLH
Zla07G004150	13.7097	12.1841	1.52716	bHLH
Zla09G012450	9.71016	6.67258	3.07017	bHLH
Zla04G035580	9.84968	6.63134	3.21436	bHLH
Zla0G003570	7.87344	12.8793	-4.78002	bHLH
Zla0G005950	6.80458	11.8132	-4.78324	bHLH
Zla10G021280	13.7869	12.0159	1.77347	bHLH
Zla08G021310	11.3609	8.6296	2.75244	bHLH
Zla11G002560	12.3846	10.3859	1.99258	bHLH
Zla02G024940	12.4331	9.24861	3.26696	bHLH
Zla05G017770	7.38375	9.48095	-2.11106	bHLH
Zla02G024960	12.6582	9.17753	3.58237	bHLH
Zla01G002100	13.0791	11.6856	1.39366	bHLH
Zla01G030490	9.84239	6.56962	3.25179	bHLH
Zla05G020410	13.9584	10.8531	3.18668	bHLH
Zla04G015290	9.41359	7.24181	2.1827	bHLH
Zla01G002210	11.444	12.9488	-1.50148	bHLH
Zla16G002170	14.8304	12.1535	2.73194	bHLH
Zla17G011390	9.13913	1.82045	7.41657	bHLH
Zla01G002280	10.8285	6.79892	4.14669	bHLH
Zla03G022180	14.6643	11.9178	2.78027	bHLH
Zla02G020000	2.85395	7.35323	-4.69328	bHLH
Zla02G028140	9.00376	11.0361	-2.0232	bHLH
Zla15G007960	10.9294	12.4037	-1.47267	bHLH
Zla02G017080	12.3263	10.0178	2.34314	bHLH
Zla07G010090	9.19095	11.1184	-1.9303	bHLH
Zla11G017210	4.60622	8.18291	-3.58964	bHLH
Zla05G008720	10.677	12.2799	-1.59899	bHLH
Zla16G002710	9.44496	7.23339	2.23076	bHLH
Zla05G001220	9.5963	11.6218	-2.00673	bHLH
Zla01G005080	10.9455	8.46388	2.52172	bHLH
Zla17G010180	11.9086	9.72026	2.20803	bHLH
Zla10G021320	9.67877	0	12.0605	bHLH
Zla02G014740	13.0579	10.0621	3.0599	bHLH
Zla16G003690	8.43323	5.20984	3.26811	bHLH
Zla01G011520	9.36864	0	11.7015	bHLH
Zla02G023740	11.3362	8.05365	3.33885	bHLH
Zla02G028300	9.66272	6.34987	3.41149	bHLH
Zla02G014780	7.00807	9.41868	-2.40017	bHLH
Zla02G024950	10.7146	7.6473	3.114	bHLH
Zla02G001550	13.849	12.3044	1.54583	bHLH
Zla17G003440	10.8999	8.99505	1.91628	bHLH
Zla13G002110	9.47382	11.4529	-1.95724	bHLH
Zla13G007420	13.2613	14.855	-1.58817	bHLH
Zla05G003570	12.3399	9.23533	3.2353	bHLH
Zla03G016790	7.54002	9.34411	-1.81354	bHLH
Zla04G036450	9.66124	11.1924	-1.5246	bHLH
Zla01G012700	13.5414	11.5628	2.00313	bHLH
Zla17G006760	11.3689	9.9413	1.42991	bHLH
Zla05G026120	15.3774	13.5178	1.87836	bHLH
Zla05G018600	9.88766	12.4633	-2.51095	bHLH
Zla02G030490	9.1113	10.8465	-1.74656	bHLH
Zla02G002310	6.96321	8.92854	-1.96665	bHLH
Zla08G012940	17.9044	8.27613	8.90114	bHLH
Zla07G001510	14.8012	13.3365	1.45912	bHLH
Zla08G018940	10.0291	8.0901	1.94258	bHLH
Zla09G009130	8.39946	10.2882	-1.87319	bHLH
Zla10G003630	12.3853	10.6496	1.75075	bHLH
Zla10G012140	10.8272	7.72387	3.14266	bHLH
Zla14G006110	9.75929	11.1862	-1.42186	bHLH
Zla13G001950	9.93498	6.38303	3.68433	bHLH
Zla15G012400	11.0446	8.84476	2.22542	bHLH
Zla04G010180	9.82475	11.4116	-1.58046	bHLH
Zla09G014700	13.6666	11.1164	2.6188	bHLH
Zla10G015020	9.94696	11.5036	-1.54652	bHLH
Zla15G002590	6.10822	9.42912	-3.21481	bHLH
Zla08G012010	7.52572	10.0587	-2.48391	bHLH
Zla11G001350	8.2649	10.3741	-2.07498	bHLH
Zla04G001710	8.49852	10.1145	-1.60774	bHLH
Zla17G006020	11.3491	8.98823	2.42459	bHLH
Zla04G000690	11.1978	8.52976	2.74993	bHLH
Zla04G018700	10.6325	12.5063	-1.8468	bHLH
Zla01G023650	12.2276	13.9613	-1.71399	bHLH
Zla04G018360	12.2942	9.13293	3.28693	bHLH
Zla02G018820	12.7223	10.0023	2.79614	bHLH
Zla02G018830	10.0843	7.17342	3.03504	bHLH
Zla04G029180	8.48873	5.97854	2.53309	bHLH
Zla04G003640	10.5041	11.7941	-1.28489	bHLH
Zla01G027460	7.54236	9.24903	-1.71708	bHLH
Zla13G013830	11.0343	9.31666	1.73595	bHLH
Zla12G001080	11.9511	10.4609	1.50099	bHLH
Zla03G010800	13.9244	12.472	1.46665	bHLH
Zla07G016540	7.52596	10.3705	-2.7453	bHLH
Zla08G023310	8.23988	4.62576	3.59208	bHLH
Zla08G014400	7.98731	0.773266	7.67087	bHLH
Zla04G011060	15.647	14.3132	1.33314	bHLH
Zla02G028010	13.7075	11.2511	2.55439	bHLH
Zla14G003280	9.41061	10.5744	-1.16446	bHLH
Zla0G003190	7.37113	0.773266	6.85039	bHLH
Zla07G001080	13.2028	9.78425	3.68698	bHLH
Zla02G021370	10.8508	12.2708	-1.41963	bHLH
Zla12G015660	13.9405	11.1363	2.93818	bHLH
Zla03G023110	8.34816	9.86668	-1.51402	bHLH
Zla04G028460	7.03857	9.12784	-2.06333	bHLH
Zla17G006040	14.5938	11.6873	3.07565	bHLH
Zla08G014370	11.6951	9.25126	2.54002	bHLH
Zla14G004500	10.186	7.71674	2.48536	bHLH
Zla07G005490	10.6012	9.2691	1.3381	bHLH
Zla02G021660	7.95167	5.15905	2.84246	bHLH
Zla01G024280	9.57151	10.9412	-1.36193	bHLH
Zla17G006050	11.045	8.29568	2.86591	bHLH
Zla02G000130	13.7144	12.0761	1.6596	bHLH
Zla07G018280	12.4688	11.0355	1.43017	bHLH
Zla09G014250	6.51614	8.96959	-2.42375	bHLH
Zla05G021010	8.6171	5.60431	3.05694	bHLH
Zla03G010600	8.7667	9.99978	-1.23303	bHLH
Zla02G017140	12.9969	11.772	1.23035	bHLH
Zla09G006260	7.83679	9.41616	-1.58005	bHLH
Zla08G020880	7.04153	8.98135	-1.94226	bHLH
Zla11G015350	15.5287	13.7282	1.8379	bHLH
Zla02G005710	8.50554	10.5328	-1.98687	bHLH
Zla17G010470	15.1091	12.8333	2.37739	bHLH
Zla04G016750	7.35547	0.773266	6.93206	bHLH
Zla16G007580	12.6082	11.2665	1.35395	bHLH
Zla02G017470	14.7114	12.6622	2.11851	bHLH
Zla05G024320	12.1394	9.98373	2.19837	bHLH
Zla14G009400	8.29965	10.6092	-2.26486	bHLH
Zla14G012010	13.5124	10.9037	2.76146	bHLH
Zla09G010410	11.3483	9.68197	1.65148	bHLH
Zla04G005250	8.3073	10.4469	-2.10749	bHLH
Zla10G000940	0	6.69482	-9.37605	bHLH
Zla11G000780	11.1701	9.36508	1.84625	bHLH
Zla08G010190	12.8326	11.5603	1.28245	bHLH
Zla09G004770	7.50421	4.15039	3.4244	bHLH
Zla08G021010	10.6913	8.80855	1.90265	bHLH
Zla01G017220	14.0295	10.8819	3.45612	bHLH
Zla02G030770	6.66902	8.3226	-1.66964	bHLH
Zla10G008540	6.5795	8.49674	-1.90965	bHLH
Zla07G004220	9.17257	10.5194	-1.34108	bHLH
Zla13G010920	12.7521	13.8941	-1.1408	bHLH
Zla07G004880	14.8486	12.9612	1.941	bHLH
Zla05G014910	11.7869	10.5224	1.27495	bHLH
Zla04G025250	5.08822	7.4351	-2.39064	bHLH
Zla16G002800	6.97792	9.18888	-2.21423	bHLH
Zla04G010380	13.4806	12.3197	1.16918	bHLH
Zla16G009040	11.7396	13.2764	-1.51364	bHLH
Zla12G001070	14.2415	12.6687	1.60152	bHLH
Zla07G015480	13.5955	11.7607	1.88279	bHLH
Zla05G024650	4.86106	7.36073	-2.55147	bHLH
Zla05G010880	10.916	9.55864	1.35921	bHLH
Zla01G030300	6.35258	8.09583	-1.74524	bHLH
Zla04G035420	4.44115	7.05366	-2.65796	bHLH
Zla07G003820	14.4038	13.3463	1.05339	bHLH
Zla06G006710	9.85519	11.4671	-1.58653	bHLH
Zla15G015040	10.8905	12.2318	-1.3306	bHLH
Zla13G010520	4.39107	8.13847	-3.51889	bHLH
Zla05G013970	13.3987	11.7362	1.69845	bHLH
Zla01G017240	9.27964	6.79626	2.53289	bHLH
Zla01G005180	7.34848	9.24956	-1.86844	bHLH
Zla04G039060	9.84815	7.6477	2.26107	bHLH
Zla07G016630	7.97429	9.28501	-1.31364	bHLH
Zla12G016290	7.53531	5.07119	2.48886	bHLH
Zla04G025170	12.7432	11.3878	1.3647	bHLH
Zla06G012820	14.3356	12.9322	1.42517	bHLH
Zla01G023470	7.32509	0.527729	7.84504	bHLH
Zla03G025070	11.7486	10.1054	1.65779	bHLH
Zla15G009270	8.98421	10.6594	-1.66169	bHLH
Zla14G006740	0	6.16666	-8.79849	bHLH
Zla10G017310	6.65265	8.52176	-1.85864	bHLH
Zla15G015740	10.6465	13.0552	-2.46074	bHLH
Zla10G020780	12.4188	10.7704	1.68432	bHLH
Zla01G030580	14.1395	12.7853	1.37405	bHLH
Zla11G004000	11.5199	9.22307	2.34679	bHLH
Zla16G002780	12.0043	10.0907	1.97961	bHLH
Zla05G025870	14.82	13.626	1.20185	bHLH
Zla04G021170	11.4732	12.8164	-1.32462	bHLH
Zla02G020780	10.6126	9.0605	1.55983	bHLH
Zla08G003650	3.59182	6.74745	-3.17633	bHLH
Zla01G012420	12.3373	13.4945	-1.15673	bHLH
Zla07G019660	13.0701	11.167	1.97698	bHLH
Zla07G015470	8.40657	6.20072	2.23825	bHLH
Zla04G005950	3.32311	6.63775	-3.40248	bHLH
Zla03G008630	12.9559	10.8786	2.15786	bHLH
Zla09G011220	10.5834	11.6871	-1.09716	bHLH
Zla08G004970	12.6539	11.3101	1.34028	bHLH
Zla03G014740	13.1727	11.1339	2.10876	bHLH
Zla01G021830	12.6128	10.9562	1.69405	bHLH
Zla15G010860	11.9765	14.0422	-1.97166	bHLH
Zla02G016990	11.4715	10.0373	1.44196	bHLH
Zla07G016580	7.28897	8.94548	-1.66928	bHLH
Zla07G002990	0	5.86578	-8.54042	bHLH
Zla17G000950	10.3546	12.2026	-1.79717	bHLH
Zla05G017760	15.7097	13.869	1.92254	bHLH
Zla03G006190	8.0841	10.0525	-1.90185	bHLH
Zla16G003110	11.4951	10.3099	1.18115	bHLH
Zla01G009800	6.83881	3.89499	2.97534	bHLH
Zla01G029550	8.3971	10.154	-1.72392	bHLH
Zla04G025160	8.61302	6.4636	2.21814	bHLH
Zla14G008810	9.00789	11.0574	-1.99025	bHLH
Zla02G020600	6.75325	8.73847	-1.94065	bHLH
Zla16G004960	7.05212	3.84269	3.4265	bHLH
Zla03G005360	7.66002	8.94131	-1.28698	bHLH
Zla09G014760	11.8098	10.1476	1.72106	bHLH
Zla01G024950	7.58582	9.31832	-1.70919	bHLH
Zla15G015810	7.20167	4.21824	3.08917	bHLH
Zla05G020970	9.35004	11.2751	-1.8492	bHLH
Zla08G017790	9.97819	11.0698	-1.08548	bHLH
Zla04G031750	6.99653	1.09213	5.44885	bHLH
Zla06G010940	9.63598	8.07392	1.59465	bHLH
Zla05G017960	11.1132	9.21366	1.97174	bHLH
Zla0G004350	11.9193	13.3425	-1.41105	bHLH
Zla12G014340	11.5039	12.506	-1.00247	bHLH
Zla14G002940	9.75464	11.0903	-1.31726	bHLH
Zla09G011470	12.2201	10.3659	1.95309	bHLH
Zla03G005340	10.6383	11.8872	-1.25716	bHLH
Zla05G013300	9.57297	11.4641	-1.81347	bHLH
Zla05G026110	12.5984	10.4136	2.25778	bHLH
Zla13G016780	12.5144	11.1258	1.41518	bHLH
Zla17G006030	15.0604	13.2623	1.89358	bHLH
Zla11G017290	10.4809	8.52316	2.0105	bHLH
Zla05G001050	14.9896	13.4664	1.57244	bHLH
Zla12G016270	7.43865	8.75085	-1.31053	bHLH
Zla11G005410	4.52347	6.94851	-2.44021	bHLH
Zla06G014450	12.431	11.1112	1.34456	bHLH
Zla05G011460	14.0158	12.1404	1.98827	bHLH
Zla10G007610	12.5524	11.4368	1.13113	bHLH
Zla11G001790	8.46571	10.0956	-1.59897	bHLH
Zla05G011530	9.88196	11.4561	-1.53036	bHLH
Zla08G000510	0	5.42172	-8.03836	bHLH
Zla01G008500	9.43451	8.08453	1.34308	bHLH
Zla12G004010	17.5934	16.1116	1.52453	bHLH
Zla04G010250	7.78347	5.94517	1.84971	bHLH
Zla05G000100	6.17466	7.85454	-1.68241	bHLH
Zla08G022820	10.2354	12.0684	-1.75546	bHLH
Zla02G023800	11.4537	13.1817	-1.65264	bHLH
Zla02G025830	13.3382	11.8513	1.53276	bHLH
Zla05G023570	9.66268	11.4237	-1.69298	bHLH
Zla03G009390	4.20791	6.69593	-2.57615	bHLH
Zla03G015090	14.9502	13.598	1.38622	bHLH
Zla14G003610	0	5.31657	-7.9235	bHLH
Zla02G021670	10.3869	9.18783	1.20222	bHLH
Zla12G013860	8.81955	9.91638	-1.1103	bHLH
Zla15G008110	9.04982	7.22129	1.88078	bHLH
Zla15G001180	7.41855	9.46552	-1.96172	bHLH
Zla02G026520	6.88689	9.01551	-2.03897	bHLH
Zla16G003130	10.6387	9.45442	1.19217	bHLH
Zla04G028240	7.90693	6.05399	1.84624	bHLH
Zla10G011840	7.1392	9.22619	-2.00389	bHLH
Zla15G003960	11.0953	9.2417	1.92916	bHLH
Zla14G004380	11.0718	9.52933	1.52862	bHLH
Zla13G000200	11.4419	9.85221	1.61328	bHLH
Zla01G014240	8.00029	9.36011	-1.34013	bHLH
Zla04G020710	8.86369	10.466	-1.55126	bHLH
Zla17G012050	5.01412	8.10828	-2.88846	bHLH
Zla07G017310	15.1512	13.8542	1.32735	bHLH
Zla08G022870	7.32136	8.56378	-1.25905	bHLH
Zla08G014200	13.2976	12.2268	1.08307	bHLH
Zla02G024210	8.35883	9.47419	-1.11839	bHLH
Zla0G002080	8.95258	10.4412	-1.45433	bHLH
Zla06G006960	7.43269	8.85579	-1.42178	bHLH
Zla09G012140	10.2495	8.91948	1.33575	bHLH
Zla04G032550	12.7343	10.9016	1.9286	bHLH
Zla12G015890	9.39384	10.4772	-1.09255	bHLH
Zla04G005670	10.6582	12.5155	-1.76204	bHLH
Zla02G028470	7.54972	10.4366	-2.60497	bHLH
Zla01G030440	10.6481	11.6998	-1.03655	bHLH
Zla12G015110	9.44384	7.35758	2.25302	bHLH
Zla09G011230	1.02039	6.62072	-5.19325	bHLH
Zla03G006180	11.9935	10.7646	1.26232	bHLH
Zla01G021850	9.18108	10.2911	-1.11099	bHLH
Zla04G006540	12.2993	10.6544	1.72052	bHLH
Zla04G019260	4.36892	7.19393	-2.75466	bHLH
Zla09G010300	8.82509	10.1731	-1.32263	bHLH
Zla17G002060	7.90557	9.1711	-1.24914	bHLH
Zla03G023620	8.10649	9.86525	-1.68022	bHLH
Zla13G015230	11.0302	12.2062	-1.1517	bHLH
Zla09G002120	10.6846	12.1111	-1.3805	bHLH
Zla06G004510	7.84429	2.85473	4.1622	bHLH
Zla01G030020	9.46256	7.85111	1.64711	bHLH
Zla04G006010	6.35281	7.69967	-1.35487	bHLH
Zla01G004250	6.48406	9.25311	-2.53632	bHLH
Zla14G011170	11.199	9.55954	1.73754	bHLH
Zla12G014070	3.40913	6.44204	-2.95455	bHLH
Zla02G010980	13.3263	11.942	1.43494	bHLH
Zla06G004840	5.29021	7.93274	-2.53596	bHLH
Zla16G000940	0.625451	5.60191	-5.53569	bHLH
Zla02G016630	3.58559	7.31719	-3.45686	bHLH
Zla07G000490	11.076	9.09598	2.14658	bHLH
Zla06G000160	9.96049	11.9115	-1.86325	bHLH
Zla06G015050	6.17157	0.895003	5.39329	bHLH
Zla14G007640	3.31842	6.02443	-2.83994	bHLH
Zla14G007990	9.68213	11.9033	-2.04016	bHLH
Zla03G015500	10.0169	7.91798	2.32501	bHLH
Zla12G001740	12.3917	10.8043	1.65488	bHLH
Zla16G001400	6.68692	2.147	4.0604	bHLH
Zla05G019920	7.34633	8.49856	-1.15731	bHLH
Zla01G026290	7.0302	8.50987	-1.47678	bHLH
Zla11G017070	7.70531	5.70627	1.96171	bHLH
Zla14G004350	8.67662	9.89491	-1.21832	bHLH
Zla06G003100	8.48279	1.05585	7.03967	bHLH
Zla02G021620	5.62599	9.60073	-3.3432	bHLH
Zla11G008090	8.48802	9.78432	-1.27163	bHLH
Zla10G006940	2.16948	6.48798	-4.00544	bHLH
Zla04G036720	9.93968	11.7711	-1.71423	bHLH
Zla09G001870	14.9298	13.8706	1.08573	bHLH
Zla02G021640	14.8254	13.4003	1.46933	bHLH
Zla15G003480	7.91965	9.37362	-1.40656	bHLH
Zla04G029250	5.82674	7.39914	-1.6055	bHLH
Zla09G004850	11.9819	13.2353	-1.21288	bHLH
Zla02G033570	7.28907	2.2753	4.19354	bHLH
Zla09G017320	11.6671	12.6704	-1.00252	bHLH
Zla02G000490	9.52176	10.5302	-1.01796	bHLH
Zla04G020370	8.38574	6.93485	1.46329	bHLH
Zla14G011360	8.61471	10.1583	-1.60303	bHLH
Zla16G013970	5.78799	7.30485	-1.52355	bHLH
Zla03G005740	12.7543	11.4523	1.34451	bHLH
Zla14G008680	9.863	11.6594	-1.66865	bHLH
Zla10G018080	5.8125	7.62277	-1.76064	bHLH
Zla03G025410	15.1262	13.8877	1.29174	bHLH
Zla12G015190	13.4692	12.2271	1.29395	bHLH
Zla09G016480	9.96557	8.69227	1.29748	bHLH
Zla07G009810	8.33598	9.68393	-1.31501	bHLH
Zla03G024450	12.2431	11.1391	1.13634	bHLH
Zla15G006430	4.96701	0	7.79831	bHLH
Zla11G002680	8.34838	9.54237	-1.1807	bHLH
Zla14G004530	7.16889	9.1588	-1.92779	bHLH
Zla10G015140	9.23456	10.6361	-1.37081	bHLH
Zla03G008920	11.9799	10.8427	1.17216	bHLH
Zla11G004240	9.67151	8.08488	1.6662	bHLH
Zla01G006050	7.59651	8.83743	-1.22095	bHLH
Zla02G000430	2.52892	9.74721	-6.32832	bHLH
Zla05G002570	3.37209	6.16336	-2.75479	bHLH
Zla11G002000	5.13938	8.6049	-3.06275	bHLH
Zla04G011230	12.0099	13.1984	-1.15498	bHLH
Zla15G011180	13.4699	12.266	1.25097	bHLH
Zla01G001640	8.27581	6.53843	1.83355	bHLH
Zla04G021400	10.6632	11.812	-1.11868	bHLH
Zla02G011510	6.65957	8.22439	-1.51106	bHLH
Zla14G002750	2.87052	5.84646	-3.09342	bHLH
Zla05G003070	7.59831	9.65988	-2.03602	bHLH
Zla02G033470	8.59904	7.524	1.08313	bHLH
Zla09G000700	7.72578	9.19865	-1.41306	bHLH
Zla09G004950	14.3972	13.3292	1.09584	bHLH
Zla05G003310	10.82	11.8506	-1.00597	bHLH
Zla11G015460	11.2529	9.71039	1.67226	bHLH
Zla11G003980	9.48759	10.5995	-1.08299	bHLH
Zla04G032500	6.37721	4.40071	2.04005	bHLH
Zla09G019990	9.33199	10.6106	-1.22962	bHLH
Zla04G020480	13.4256	12.2917	1.18251	bHLH
Zla01G029250	5.68803	8.79179	-2.677	bHLH
Zla02G023750	5.44571	1.5793	3.89609	bHLH
Zla09G014090	9.8111	7.86568	2.23738	bHLH
Zla08G024310	7.71679	8.79539	-1.06695	bHLH
Zla04G034900	9.07328	10.8992	-1.69752	bHLH
Zla01G007040	13.1376	11.6422	1.61868	bHLH
Zla06G016190	12.775	11.2202	1.71413	bHLH
Zla01G005500	7.28063	5.08829	2.22601	bHLH
Zla01G031290	11.882	12.9452	-1.03098	bHLH
Zla15G009230	8.56206	10.5536	-1.80558	bHLH
Zla09G019610	6.69324	8.17661	-1.43254	bHLH
Zla05G010080	7.13546	8.21139	-1.09901	bHLH
Zla03G026950	11.2654	10.2506	1.04261	bHLH
Zla04G019140	9.66069	8.169	1.6109	bHLH
Zla10G005710	10.1491	11.8702	-1.58522	bHLH
Zla05G022260	6.81049	4.77252	2.0888	bHLH
Zla02G007010	8.8641	7.82576	1.05844	bHLH
Zla12G002770	9.83704	10.8705	-1.00252	bHLH
Zla03G000090	9.60608	10.6821	-1.04692	bHLH
Zla10G011170	4.18997	6.76555	-2.4321	bHLH
Zla04G034520	8.59752	2.06599	6.23651	bHLH
Zla05G020480	12.1419	10.9076	1.31682	bHLH
Zla17G001090	6.97701	8.02297	-1.04566	bHLH
Zla04G017590	11.9553	10.7943	1.21749	bHLH
Zla03G020180	7.90118	9.01723	-1.10048	bHLH
Zla08G014980	9.17942	10.2095	-1.06369	bHLH
Zla04G030990	5.95845	2.74058	3.38755	bHLH
Zla15G007770	7.60646	8.82969	-1.18258	bHLH
Zla02G003390	9.91623	8.83174	1.10642	bHLH
Zla14G002760	7.47906	8.74909	-1.23772	bHLH
Zla01G004140	13.7325	12.3592	1.50353	bHLH
Zla11G003650	7.0121	4.56577	2.31492	bHLH
Zla09G015390	0.892367	5.52955	-4.67106	bHLH
Zla15G000440	8.83417	7.7412	1.12335	bHLH
Zla07G003270	11.4958	9.97938	1.60946	bHLH
Zla10G000950	2.87474	7.75104	-3.86942	bHLH
Zla08G020370	6.18578	3.98168	2.30771	bHLH
Zla02G011820	10.9087	12.1981	-1.21094	bHLH
Zla02G017450	7.58506	3.15005	3.47177	bHLH
Zla16G002820	3.9465	7.59871	-3.05345	bHLH
Zla10G006160	5.31896	0.806034	4.85136	bHLH
Zla04G026640	3.61688	5.74994	-2.23854	bHLH
Zla01G000350	10.96	9.79417	1.22275	bHLH
Zla02G019000	8.30558	4.70741	3.20293	bHLH
Zla11G013370	11.8693	10.7838	1.1461	bHLH
Zla15G001830	3.0388	5.37391	-2.52258	bHLH
Zla06G013340	6.88004	7.92395	-1.05572	bHLH
Zla04G020700	6.93211	5.03165	1.86006	bHLH
Zla02G032290	7.23221	8.26288	-1.02339	bHLH
Zla07G001430	7.70916	8.71757	-1.01519	bHLH
Zla01G021490	12.3469	13.5182	-1.10787	bHLH
Zla11G001680	8.89138	7.2293	1.61409	bHLH
Zla09G020630	9.3767	10.6533	-1.19443	bHLH
Zla09G013400	3.37067	5.93631	-2.52246	bHLH
Zla03G010000	4.72138	7.24403	-2.29552	bHLH
Zla01G017780	10.7635	12.1021	-1.25033	bHLH
Zla04G032530	6.53486	4.037	3.02885	bHLH
Zla05G016750	2.62494	5.2176	-2.72954	bHLH
Zla03G006670	4.15318	6.10266	-1.93084	bHLH
Zla08G019140	11.2037	12.4612	-1.17447	bHLH
Zla01G008070	11.5459	10.4171	1.21009	bHLH
Zla14G002390	12.7368	11.3831	1.5374	bHLH
Zla14G007860	6.13194	7.38345	-1.22848	bHLH
Zla11G006610	6.72061	8.13652	-1.4291	bHLH
Zla04G033030	12.0916	10.8283	1.40751	bHLH
Zla12G015860	6.52043	7.52075	-1.00269	bHLH
Zla11G014080	7.90662	6.6291	1.34035	bHLH
Zla13G007030	6.86403	8.21439	-1.28238	bHLH
Zla04G038170	6.19014	4.0916	2.15538	bHLH
Zla17G011350	9.26939	11.2014	-1.71619	bHLH
Zla15G011640	4.98369	6.75237	-1.75032	bHLH
Zla09G001140	10.7878	9.01858	2.15004	bHLH
Zla04G035150	8.33836	7.02031	1.40351	bHLH
Zla09G003070	6.64227	7.86551	-1.22432	bHLH
Zla02G026880	12.5577	11.4683	1.14924	bHLH
Zla06G004880	8.32516	1.23266	6.33869	bHLH
Zla06G014190	13.3749	12.0881	1.46957	bHLH
Zla09G004490	6.76054	4.9503	1.81519	bHLH
Zla16G001550	7.71579	6.43932	1.33866	bHLH
Zla15G005330	6.26597	4.44054	1.82552	bHLH
Zla04G008610	4.80241	0.696783	4.76186	bHLH
Zla10G017060	8.13086	6.60103	1.51215	bHLH
Zla11G005300	7.74766	6.17522	1.5532	bHLH
Zla17G006270	6.4515	8.61606	-1.93896	bHLH
Zla14G009890	1.54487	5.02174	-3.8201	bHLH
Zla08G020940	9.65473	11.3116	-1.47118	bHLH
Zla16G002860	6.09356	7.41562	-1.31364	bHLH
Zla09G014150	3.86756	0	6.22015	bHLH
Zla10G012400	5.67059	7.02284	-1.33687	bHLH
Zla02G004040	4.27163	6.93244	-2.35169	bHLH
Zla12G016130	3.17033	5.35551	-2.20914	bHLH
Zla0G006890	0	3.65572	-6.28728	bHLH
Zla11G002690	10.5706	9.22877	1.25777	bHLH
Zla10G015570	7.99109	6.87833	1.13192	bHLH
Zla0G002090	4.23813	5.94733	-1.71862	bHLH
Zla11G015190	7.01779	8.3833	-1.35232	bHLH
Zla08G006820	8.19817	6.99481	1.24515	bHLH
Zla09G000540	8.43889	9.72485	-1.18959	bHLH
Zla07G019680	6.98963	5.47305	1.57335	bHLH
Zla03G020830	7.10294	5.65905	1.37443	bHLH
Zla07G005040	1.05741	5.5347	-3.99014	bHLH
Zla05G020310	3.50657	5.76047	-2.4841	bHLH
Zla12G015180	7.58014	8.97537	-1.29186	bHLH
Zla04G023670	10.1205	8.93005	1.30765	bHLH
Zla07G012750	6.42601	7.50026	-1.08992	bHLH
Zla09G013980	12.4142	11.328	1.18302	bHLH
Zla09G007240	5.95885	7.44703	-1.55334	bHLH
Zla01G026940	10.6812	12.0245	-1.20277	bHLH
Zla10G014440	11.0185	12.1716	-1.0573	bHLH
Zla13G008540	4.73107	0.773266	4.43489	bHLH
Zla03G017070	3.6544	0	6.06479	bHLH
Zla05G009770	6.03095	2.50488	3.00593	bHLH
Zla01G017420	5.98687	4.29291	1.77577	bHLH
Zla10G010220	9.50456	10.8026	-1.16986	bHLH
Zla02G017030	3.54927	0	6.10009	bHLH
Zla02G028040	6.33288	3.85422	2.53166	bHLH
Zla08G006050	5.9634	3.73005	2.28272	bHLH
Zla02G020010	9.49855	8.35274	1.22996	bHLH
Zla08G011850	12.1681	13.3078	-1.07423	bHLH
Zla05G005560	10.3808	11.4788	-1.00156	bHLH
Zla15G008220	1.33472	4.4244	-3.44039	bHLH
Zla15G007370	0.911476	3.70162	-4.36902	bHLH
Zla04G017810	2.13166	5.73694	-3.14773	bHLH
Zla07G012280	9.23004	8.11935	1.16017	bHLH
Zla10G015500	6.65146	5.18871	1.49293	bHLH
Zla02G033440	10.1017	9.01877	1.07024	bHLH
Zla03G004680	1.43674	4.47234	-3.20082	bHLH
Zla02G029300	9.73373	8.48835	1.52166	bHLH
Zla01G023590	7.5904	8.80275	-1.19286	bHLH
Zla08G022700	9.82526	8.6666	1.29959	bHLH
Zla14G008010	6.90693	8.7022	-1.57742	bHLH
Zla04G019700	7.97244	6.52865	1.56681	bHLH
Zla13G015400	9.53638	10.7405	-1.07513	bHLH
Zla03G027280	5.29349	1.10651	3.84513	bHLH
Zla01G028620	5.64001	7.07527	-1.36467	bHLH
Zla03G019090	3.41016	0	5.56873	bHLH
Zla16G011640	1.7862	4.85816	-3.20217	bHLH
Zla10G004660	12.3918	11.3808	1.19848	bHLH
Zla15G001470	6.17803	4.50967	1.77193	bHLH
Zla02G017060	7.34852	6.19335	1.10439	bHLH
Zla13G003330	3.3597	0	5.49712	bHLH
Zla15G006030	12.6951	11.7781	1.04076	bHLH
Zla08G008800	3.24454	0	5.74545	bHLH
Zla17G010550	8.32013	7.14632	1.16814	bHLH
Zla04G026390	0.705823	4.19693	-4.05053	bHLH
Zla02G021230	7.33647	6.06383	1.2796	bHLH
Zla16G007880	5.05816	3.03711	2.20096	bHLH
Zla09G017640	10.7157	9.69519	1.20383	bHLH
Zla12G016250	6.51847	4.1723	2.0748	bHLH
Zla08G022550	7.65474	6.23661	1.39984	bHLH
Zla16G010020	6.17554	7.23005	-1.0333	bHLH
Zla09G009690	7.0585	8.08066	-1.01051	bHLH
Zla13G016960	3.16523	0	5.44748	bHLH
Zla15G014800	3.18007	0	5.38946	bHLH
Zla01G006650	0.733578	4.08393	-3.9665	bHLH
Zla03G021700	9.16018	8.12306	1.0994	bHLH
Zla10G009020	7.25764	8.62956	-1.19789	bHLH
Zla05G001280	3.82532	5.17818	-1.42387	bHLH
Zla03G008610	0	2.81883	-6.30881	bHLH
Zla17G009720	7.35363	5.32797	1.8012	bHLH
Zla03G010770	6.67431	5.42311	1.48024	bHLH
Zla04G034500	6.08997	4.58893	1.88233	bHLH
Zla12G007710	3.4584	5.53923	-1.91354	bHLH
Zla03G023180	0	2.80296	-5.3782	bHLH
Zla04G007140	8.87712	7.84446	1.26746	bHLH
Zla04G036300	6.0682	4.26166	1.61095	bHLH
Zla02G006380	4.11349	5.72177	-1.54377	bHLH
Zla10G012610	6.16109	7.18707	-1.02925	bHLH
Zla09G010310	5.38055	6.42562	-1.10951	bHLH
Zla11G016820	2.3379	5.33066	-2.59241	bHLH
Zla04G017920	9.50933	8.62555	1.06323	bHLH
Zla13G006530	0.70173	3.77304	-3.80116	bHLH
Zla03G018670	4.21973	1.5577	2.783	bHLH
Zla09G018320	0.559612	3.40004	-4.13833	bHLH
Zla01G009460	0	2.7441	-5.21837	bHLH
Zla02G008510	0	2.66026	-5.98774	bHLH
Zla04G018560	5.63922	4.10638	1.50084	bHLH
Zla09G016410	6.5258	5.4491	1.12214	bHLH
Zla05G015880	3.26867	6.50431	-2.20487	bHLH
Zla14G001550	7.07768	6.04417	1.08688	bHLH
Zla08G017330	5.43493	3.95981	1.57931	bHLH
Zla04G011150	13.6655	6.5075	7.14041	bZIP
Zla04G011170	13.0537	7.4713	5.59428	bZIP
Zla01G001070	11.7355	6.5509	5.20185	bZIP
Zla17G002480	16.4626	12.2416	4.23115	bZIP
Zla09G007600	14.6973	9.04099	5.67728	bZIP
Zla09G007610	13.4688	7.42311	6.07909	bZIP
Zla04G011130	16.6362	12.633	4.02443	bZIP
Zla14G011570	9.71691	12.0165	-2.30208	bZIP
Zla08G024160	12.9189	7.54131	5.31814	bZIP
Zla13G001860	12.9894	10.0989	2.90087	bZIP
Zla01G031200	16.5633	14.0173	2.55848	bZIP
Zla01G029350	12.3988	8.83432	3.60631	bZIP
Zla01G019850	10.6763	7.44764	3.22088	bZIP
Zla04G014100	12.6364	10.6701	1.96545	bZIP
Zla11G000470	11.7077	9.42199	2.28833	bZIP
Zla07G004080	11.0629	4.65773	6.1466	bZIP
Zla04G004190	10.6402	6.21224	4.47236	bZIP
Zla01G031210	14.7819	10.9642	3.86115	bZIP
Zla01G010950	14.9779	12.8186	2.1753	bZIP
Zla02G013890	9.96714	7.14245	2.82045	bZIP
Zla08G004770	10.289	8.30172	1.98141	bZIP
Zla15G011010	11.7423	13.4598	-1.7179	bZIP
Zla05G016180	10.4141	12.2158	-1.79568	bZIP
Zla04G025760	14.4777	12.1458	2.36563	bZIP
Zla04G035570	8.66932	3.77232	5.1284	bZIP
Zla15G010900	11.3636	9.90592	1.46069	bZIP
Zla09G006570	14.1334	12.2783	1.8577	bZIP
Zla08G005960	8.7969	4.49673	4.28881	bZIP
Zla06G016480	11.9079	9.98766	1.92712	bZIP
Zla10G005280	11.2136	9.64302	1.57614	bZIP
Zla01G025030	8.22629	10.3293	-2.07958	bZIP
Zla04G011140	13.3302	11.4289	1.92023	bZIP
Zla04G004600	11.8027	9.44207	2.38195	bZIP
Zla07G019520	13.043	10.4945	2.58836	bZIP
Zla04G010240	13.5258	11.828	1.71226	bZIP
Zla10G004050	11.0869	9.40399	1.68125	bZIP
Zla11G018370	7.931	2.00524	5.82137	bZIP
Zla15G011300	8.0439	0	10.3358	bZIP
Zla09G018770	13.1276	11.4584	1.67566	bZIP
Zla14G004290	7.84587	0	10.1715	bZIP
Zla14G000070	13.6484	12.1398	1.52183	bZIP
Zla05G002200	11.6217	10.1305	1.50708	bZIP
Zla01G007410	8.30477	10.5105	-2.15327	bZIP
Zla08G005890	11.0712	9.47582	1.61263	bZIP
Zla0G004870	8.53459	10.8262	-2.22395	bZIP
Zla07G014750	6.55358	9.33494	-2.68498	bZIP
Zla04G024200	6.79596	9.01745	-2.17944	bZIP
Zla01G026070	14.3561	13.1271	1.2332	bZIP
Zla09G003120	12.5703	11.2676	1.31596	bZIP
Zla03G016730	12.4033	11.0413	1.35764	bZIP
Zla13G013820	15.144	13.6709	1.49639	bZIP
Zla11G008450	9.16687	6.51287	2.58453	bZIP
Zla15G005310	12.6537	10.9655	1.72644	bZIP
Zla10G011920	10.9557	9.65018	1.31056	bZIP
Zla08G021900	10.2959	12.3474	-1.9894	bZIP
Zla13G016450	11.3701	12.4561	-1.07977	bZIP
Zla14G007000	12.4268	11.0881	1.35548	bZIP
Zla10G011340	5.33204	8.7085	-3.22218	bZIP
Zla02G003920	12.324	10.9713	1.35288	bZIP
Zla14G011140	11.5389	10.1763	1.38096	bZIP
Zla02G016560	10.2136	12.0971	-1.84373	bZIP
Zla13G008240	8.18096	10.106	-1.88071	bZIP
Zla02G033300	12.5773	14.4606	-1.83301	bZIP
Zla11G006810	11.9191	10.797	1.12126	bZIP
Zla06G001130	11.3898	9.06473	2.45332	bZIP
Zla08G008250	8.2171	10.5597	-2.23952	bZIP
Zla09G018080	9.00308	11.8421	-2.79428	bZIP
Zla07G013580	6.3698	0	8.75213	bZIP
Zla04G022910	9.3332	7.29456	2.09994	bZIP
Zla01G018800	11.3884	9.64	1.77778	bZIP
Zla01G029150	7.61434	9.87203	-2.18178	bZIP
Zla01G006850	9.9981	11.9529	-1.87808	bZIP
Zla12G009350	12.2423	11.0992	1.15136	bZIP
Zla02G024830	7.0106	8.55327	-1.53796	bZIP
Zla05G025520	11.956	10.7588	1.20766	bZIP
Zla09G023330	7.20262	8.62867	-1.42446	bZIP
Zla04G021070	13.2761	11.9687	1.33073	bZIP
Zla02G025060	6.63164	9.76458	-2.8691	bZIP
Zla16G002330	9.29369	10.3453	-1.04594	bZIP
Zla05G002960	9.45013	8.03754	1.39773	bZIP
Zla11G017040	7.31677	8.99369	-1.63662	bZIP
Zla12G010950	6.49546	3.50489	3.11663	bZIP
Zla10G008910	8.94523	10.356	-1.39124	bZIP
Zla05G013920	7.55983	9.95072	-2.25545	bZIP
Zla09G018570	6.87009	8.57626	-1.68791	bZIP
Zla03G003290	11.7765	10.3015	1.51294	bZIP
Zla05G016490	12.6006	11.5108	1.10057	bZIP
Zla08G021280	12.6171	11.5618	1.06491	bZIP
Zla10G001540	6.65249	9.73774	-2.95633	bZIP
Zla06G010370	6.37508	8.27106	-1.88563	bZIP
Zla09G003110	9.52004	8.32665	1.18445	bZIP
Zla01G033970	9.82966	11.6588	-1.72888	bZIP
Zla08G005720	6.14171	2.50548	3.69957	bZIP
Zla10G018990	11.3113	9.58355	1.83418	bZIP
Zla03G012950	8.3857	9.3839	-1.00458	bZIP
Zla04G031710	8.00356	9.57857	-1.52031	bZIP
Zla02G019920	8.83821	9.942	-1.09652	bZIP
Zla12G013020	13.1301	11.7295	1.42158	bZIP
Zla01G027470	9.78762	8.75274	1.04229	bZIP
Zla04G021750	6.35377	9.05642	-2.4633	bZIP
Zla04G008520	7.75856	8.91336	-1.14873	bZIP
Zla09G002440	6.64932	4.29021	2.39246	bZIP
Zla15G003580	8.55484	7.27718	1.29567	bZIP
Zla09G015470	11.9176	10.3633	1.6516	bZIP
Zla06G003270	11.153	9.30819	2.00241	bZIP
Zla12G013830	6.95835	3.67848	3.10917	bZIP
Zla12G003980	9.82741	11.5988	-1.66732	bZIP
Zla03G017250	10.6659	9.64449	1.04401	bZIP
Zla09G009620	10.8598	9.61658	1.28598	bZIP
Zla06G012720	6.95228	9.23371	-2.07926	bZIP
Zla12G006820	10.1983	8.87163	1.38459	bZIP
Zla12G013640	9.99093	11.422	-1.36327	bZIP
Zla05G016990	5.63124	1.42273	4.35964	bZIP
Zla07G000340	6.43738	3.79889	2.79862	bZIP
Zla08G004730	10.7525	9.67765	1.08791	bZIP
Zla08G009050	5.86821	7.51836	-1.61186	bZIP
Zla11G002870	15.3726	14.2686	1.13835	bZIP
Zla08G016400	10.2707	11.5455	-1.22126	bZIP
Zla15G014610	10.9896	9.63525	1.43388	bZIP
Zla05G002670	12.3783	10.9793	1.48771	bZIP
Zla05G010860	6.90642	4.3496	2.61818	bZIP
Zla01G028960	7.50784	8.96155	-1.38588	bZIP
Zla04G034250	12.2181	10.9298	1.3493	bZIP
Zla08G020440	2.17032	5.07812	-3.33724	bZIP
Zla14G004590	12.9133	11.9032	1.03525	bZIP
Zla14G010150	8.26044	9.45041	-1.14986	bZIP
Zla08G023910	7.72848	9.11593	-1.31277	bZIP
Zla11G000810	10.3816	8.99572	1.42284	bZIP
Zla10G000100	12.2289	11.2278	1.04852	bZIP
Zla03G026920	7.21461	8.48395	-1.22778	bZIP
Zla15G013390	8.2203	9.82288	-1.46219	bZIP
Zla01G013170	9.7859	8.75676	1.04728	bZIP
Zla04G018040	1.61702	5.46146	-3.6153	bZIP
Zla01G014100	10.9885	9.46951	1.51704	bZIP
Zla17G006490	1.59819	4.98386	-3.3637	bZIP
Zla05G000230	5.34702	2.49222	2.80966	bZIP
Zla08G022490	9.42112	10.5581	-1.1253	bZIP
Zla14G001630	4.24697	6.11597	-2.03991	bZIP
Zla09G001410	6.60382	4.22629	2.34871	bZIP
Zla02G012770	5.93222	3.29893	2.48289	bZIP
Zla02G005570	1.97343	5.55141	-3.22859	bZIP
Zla10G005530	4.20782	6.94985	-2.40456	bZIP
Zla08G024700	8.32208	9.35344	-1.00152	bZIP
Zla06G012360	9.481	10.7798	-1.19149	bZIP
Zla17G011600	5.0656	1.66707	3.41123	bZIP
Zla09G018800	6.80672	8.03538	-1.20638	bZIP
Zla12G009720	6.50436	7.75843	-1.20435	bZIP
Zla02G032580	12.1254	10.9122	1.43328	bZIP
Zla17G001820	10.1991	9.10298	1.21297	bZIP
Zla07G005500	11.391	12.6112	-1.10653	bZIP
Zla04G023880	5.67311	6.804	-1.10897	bZIP
Zla02G005530	0	3.13206	-5.82993	bZIP
Zla03G028090	3.90292	5.53289	-1.9357	bZIP
Zla05G008290	2.50607	5.98556	-2.71665	bZIP
Zla12G008130	8.25582	9.50821	-1.1077	bZIP
Zla09G004230	4.47264	2.458	2.2745	bZIP
Zla09G010370	6.77866	7.86233	-1.02707	bZIP
Zla05G005830	4.49134	6.35951	-1.7702	bZIP
Zla15G014820	4.63703	1.77632	2.82068	bZIP
Zla02G024200	7.13394	8.32239	-1.09257	bZIP
Zla01G006580	9.90061	8.9907	1.08843	bZIP
Zla10G004670	10.8181	9.83946	1.04265	bZIP
Zla03G027910	2.5652	5.68443	-2.46862	bZIP
Zla09G004250	6.11099	4.5847	1.59741	bZIP
Zla03G017960	3.78033	5.23688	-1.49882	bZIP
Zla02G015140	5.20131	7.30045	-1.62825	bZIP
Zla03G024400	12.2591	11.3006	1.08802	bZIP
Zla05G026480	2.45695	4.36943	-2.22448	bZIP
Zla05G002220	0.774666	3.98512	-3.36773	bZIP
Zla12G002920	5.58568	4.37922	1.20313	bZIP
Zla05G019470	17.2606	11.6761	5.60288	C2H2
Zla09G000920	13.295	8.03513	5.30895	C2H2
Zla09G015680	15.469	12.1259	3.3563	C2H2
Zla04G026200	14.2339	10.103	4.15732	C2H2
Zla16G004380	11.6489	6.96647	4.65775	C2H2
Zla09G005230	18.1413	13.3564	4.82128	C2H2
Zla05G012310	13.0013	8.08736	4.96984	C2H2
Zla09G021870	11.6003	8.00561	3.61905	C2H2
Zla07G010270	13.5608	11.3797	2.18073	C2H2
Zla04G005750	13.5588	8.11483	5.50124	C2H2
Zla12G007490	12.2349	10.1204	2.11827	C2H2
Zla01G001310	10.4209	7.17652	3.21497	C2H2
Zla05G015030	14.4721	11.7835	2.71312	C2H2
Zla03G023720	12.1656	10.2798	1.88577	C2H2
Zla07G001000	9.14013	5.13437	3.99895	C2H2
Zla02G023900	14.0564	10.7584	3.35879	C2H2
Zla04G013200	10.1985	0.773266	9.69454	C2H2
Zla0G000470	3.03249	7.84525	-5.01697	C2H2
Zla0G004710	3.03249	7.85963	-5.04112	C2H2
Zla02G026690	10.7644	5.00271	5.82609	C2H2
Zla01G017530	11.0852	9.21608	1.87503	C2H2
Zla0G000920	15.0279	11.6848	3.43139	C2H2
Zla11G008420	13.2285	10.6909	2.5734	C2H2
Zla09G010600	12.7816	9.26479	3.5848	C2H2
Zla12G014150	14.7126	12.549	2.19357	C2H2
Zla16G011070	11.6079	9.93738	1.67606	C2H2
Zla11G004880	5.26097	9.22495	-3.85266	C2H2
Zla02G016600	11.5932	12.8537	-1.25897	C2H2
Zla12G016370	8.80516	4.97976	3.94725	C2H2
Zla0G004160	2.63076	7.43681	-5.10069	C2H2
Zla09G006220	9.32334	10.7761	-1.45197	C2H2
Zla16G007970	8.52787	10.5411	-1.99809	C2H2
Zla05G022940	11.8934	10.4947	1.39725	C2H2
Zla04G033330	8.84005	5.07097	3.81003	C2H2
Zla01G006220	10.3954	8.84568	1.55062	C2H2
Zla02G014410	13.8751	12.4945	1.38513	C2H2
Zla05G012320	8.17418	0.773266	7.67921	C2H2
Zla07G002970	8.09659	5.44773	2.68209	C2H2
Zla03G012500	6.15993	8.85903	-2.67732	C2H2
Zla02G000760	11.3722	9.09409	2.31306	C2H2
Zla07G016360	12.6247	9.58422	3.17571	C2H2
Zla15G002010	13.5346	12.1483	1.38923	C2H2
Zla12G009640	14.2109	12.7947	1.4244	C2H2
Zla04G020990	8.56848	0	10.8952	C2H2
Zla08G008890	11.1809	7.66775	3.62838	C2H2
Zla05G019460	8.6028	0	10.9549	C2H2
Zla03G026420	7.14141	9.20545	-2.05921	C2H2
Zla05G003550	9.90092	8.04097	1.8744	C2H2
Zla07G014360	15.3169	5.72797	8.89775	C2H2
Zla09G001120	10.1504	8.14051	2.01776	C2H2
Zla08G025350	11.2033	9.10786	2.13899	C2H2
Zla09G016050	7.33092	9.83901	-2.47314	C2H2
Zla02G001400	8.45215	0.527729	8.91178	C2H2
Zla08G013420	10.3244	11.4851	-1.16414	C2H2
Zla05G001570	3.18505	8.27763	-4.95737	C2H2
Zla09G011990	13.353	11.3277	2.07199	C2H2
Zla10G021210	9.48684	6.73538	2.80864	C2H2
Zla05G008770	14.4219	13.2344	1.18734	C2H2
Zla16G001530	13.2151	11.0258	2.25521	C2H2
Zla10G010480	8.20473	10.9941	-2.68111	C2H2
Zla17G003260	14.1134	12.6581	1.47032	C2H2
Zla02G012060	10.3565	7.94964	2.48415	C2H2
Zla07G012480	9.70955	11.0514	-1.33801	C2H2
Zla05G010120	8.88911	10.7658	-1.85423	C2H2
Zla01G026220	7.86334	4.05733	3.95307	C2H2
Zla12G016450	12.6471	11.0785	1.58469	C2H2
Zla05G014140	12.6616	11.0171	1.67597	C2H2
Zla06G010730	7.76574	1.10651	6.21	C2H2
Zla03G004580	13.4569	11.4261	2.08379	C2H2
Zla02G029400	8.31984	10.0351	-1.71581	C2H2
Zla04G026210	6.14654	8.39087	-2.22253	C2H2
Zla16G011370	12.9213	10.9756	1.99779	C2H2
Zla11G004890	5.22637	7.95655	-2.77013	C2H2
Zla02G021860	5.5257	8.1529	-2.61831	C2H2
Zla12G009630	7.01122	9.13604	-2.08025	C2H2
Zla15G009440	15.3144	13.4344	1.92561	C2H2
Zla17G008940	7.41156	3.49266	3.88426	C2H2
Zla05G002880	13.7998	12.1119	1.73262	C2H2
Zla02G024260	9.1569	11.1344	-1.9293	C2H2
Zla16G011050	11.6288	10.3736	1.25797	C2H2
Zla09G003650	5.76906	7.96569	-2.1882	C2H2
Zla05G018660	12.3744	11.0609	1.31821	C2H2
Zla11G002300	7.87749	9.33336	-1.45507	C2H2
Zla16G002520	14.5161	12.49	2.12529	C2H2
Zla10G003440	11.8757	10.6923	1.18053	C2H2
Zla09G001720	5.17484	8.11334	-2.84892	C2H2
Zla10G018440	11.0251	12.0772	-1.04882	C2H2
Zla03G004710	12.2511	10.2954	2.02438	C2H2
Zla01G006360	9.87855	11.5119	-1.59762	C2H2
Zla16G011060	12.0747	10.6232	1.47842	C2H2
Zla09G002530	13.8795	12.1762	1.75866	C2H2
Zla10G001680	14.8497	13.2038	1.69731	C2H2
Zla08G012150	13.0221	11.4815	1.5762	C2H2
Zla15G001450	4.16687	7.70698	-3.34509	C2H2
Zla11G006410	5.84151	7.56253	-1.73377	C2H2
Zla09G001890	10.1985	12.9017	-2.8177	C2H2
Zla11G016540	6.51398	2.61976	4.27244	C2H2
Zla06G009000	6.28005	1.5793	4.76756	C2H2
Zla02G025260	12.4878	11.0542	1.46526	C2H2
Zla10G021140	11.1992	9.39295	1.82414	C2H2
Zla02G026040	5.93024	7.71355	-1.80067	C2H2
Zla16G010420	11.5888	9.90992	1.74186	C2H2
Zla17G009150	9.78569	10.9271	-1.13215	C2H2
Zla16G002670	8.72873	7.10607	1.63933	C2H2
Zla11G013070	11.4572	9.54267	2.00374	C2H2
Zla04G000370	13.5963	12.2639	1.3656	C2H2
Zla03G015940	8.74529	6.47596	2.27672	C2H2
Zla09G014600	8.0775	9.67632	-1.62311	C2H2
Zla0G001530	8.15274	5.30873	2.95974	C2H2
Zla14G008690	10.3149	7.20973	3.61758	C2H2
Zla16G010410	6.23098	7.79183	-1.57141	C2H2
Zla01G026340	12.7606	11.3918	1.40247	C2H2
Zla08G011190	6.18249	9.33861	-3.25018	C2H2
Zla05G004330	7.46117	4.85456	2.5206	C2H2
Zla17G003200	12.8953	11.0557	1.94673	C2H2
Zla07G016200	9.37978	10.7616	-1.37161	C2H2
Zla07G015380	6.68597	3.46962	3.45311	C2H2
Zla07G016330	13.3733	11.9368	1.48739	C2H2
Zla09G015640	13.8828	12.8162	1.07561	C2H2
Zla17G009270	7.83229	6.11961	1.70818	C2H2
Zla12G014870	11.1191	9.3025	1.9245	C2H2
Zla05G022960	3.95766	6.70193	-2.75498	C2H2
Zla03G028520	14.755	13.3019	1.50854	C2H2
Zla12G015080	7.46684	5.32714	2.13361	C2H2
Zla05G010030	9.23027	10.6821	-1.41257	C2H2
Zla01G006890	4.35555	6.73188	-2.36871	C2H2
Zla17G008830	6.94644	3.13439	4.23463	C2H2
Zla04G012960	8.69996	9.91312	-1.19973	C2H2
Zla06G006680	13.1027	11.9763	1.14408	C2H2
Zla16G011560	9.04303	7.44886	1.6396	C2H2
Zla02G030050	5.602	7.78701	-2.13234	C2H2
Zla12G014810	8.40184	6.16259	2.2878	C2H2
Zla02G030090	12.1549	9.74934	2.34844	C2H2
Zla09G007130	6.72111	8.41165	-1.67313	C2H2
Zla14G007110	4.63264	6.69002	-2.11248	C2H2
Zla01G022370	7.53611	8.98259	-1.43185	C2H2
Zla04G015350	11.0954	9.692	1.43011	C2H2
Zla12G017260	7.00046	4.16986	2.96208	C2H2
Zla10G007700	14.0376	12.6801	1.40474	C2H2
Zla08G000860	12.8878	11.1067	1.9122	C2H2
Zla08G017420	10.59	9.53294	1.04984	C2H2
Zla15G015930	8.59897	6.63961	2.03392	C2H2
Zla08G020510	9.04197	6.78255	2.23682	C2H2
Zla09G004560	14.1094	15.6586	-1.51698	C2H2
Zla12G017020	7.81398	5.26423	2.65781	C2H2
Zla03G028450	12.0776	10.9291	1.15909	C2H2
Zla15G009540	10.0441	7.84725	2.34295	C2H2
Zla10G003180	15.016	13.4799	1.61716	C2H2
Zla05G012630	9.95408	8.49352	1.4653	C2H2
Zla08G004910	15.527	14.0028	1.6063	C2H2
Zla05G025070	9.69357	11.2601	-1.50207	C2H2
Zla02G024270	7.9923	9.15567	-1.15758	C2H2
Zla15G013410	11.5037	10.379	1.12479	C2H2
Zla12G004170	9.67798	7.91865	1.76626	C2H2
Zla05G019510	13.61	12.5307	1.09966	C2H2
Zla10G016800	0	4.76059	-7.37364	C2H2
Zla17G005280	10.964	9.49119	1.52029	C2H2
Zla04G013780	9.99848	11.4594	-1.39702	C2H2
Zla07G001100	9.18806	1.05585	7.95951	C2H2
Zla05G003120	14.6696	13.4808	1.23021	C2H2
Zla08G014670	12.2388	13.7004	-1.39163	C2H2
Zla12G000750	12.9438	11.4808	1.56369	C2H2
Zla03G007290	6.01365	7.57949	-1.54182	C2H2
Zla03G008240	11.4928	12.5799	-1.10311	C2H2
Zla08G017270	8.19493	6.67177	1.56901	C2H2
Zla06G016870	0	4.55979	-7.16839	C2H2
Zla03G005120	6.47489	8.40548	-1.83641	C2H2
Zla16G007450	6.81271	8.28833	-1.44373	C2H2
Zla01G005990	2.8036	7.37562	-3.752	C2H2
Zla02G000750	11.6963	10.4577	1.29058	C2H2
Zla04G024900	7.88692	9.60956	-1.62631	C2H2
Zla01G026200	8.85539	9.86428	-1.00186	C2H2
Zla10G014010	8.26804	7.0812	1.19174	C2H2
Zla11G012510	7.98334	10.0015	-1.85378	C2H2
Zla03G001480	8.34813	9.40764	-1.03803	C2H2
Zla08G018660	9.11309	10.3288	-1.17805	C2H2
Zla05G020700	13.6448	12.2407	1.4927	C2H2
Zla02G028530	6.24765	7.61814	-1.40151	C2H2
Zla03G022600	7.14434	8.86529	-1.60736	C2H2
Zla12G000270	6.51857	4.19363	2.52281	C2H2
Zla08G004390	9.13909	10.2263	-1.05342	C2H2
Zla05G024210	8.33171	9.56997	-1.18974	C2H2
Zla15G002160	12.1685	11.0119	1.22421	C2H2
Zla01G017610	1.62196	5.41905	-3.89617	C2H2
Zla01G033640	11.8935	10.8428	1.07953	C2H2
Zla04G028800	4.69947	6.41887	-1.75781	C2H2
Zla04G015840	4.5428	6.51113	-1.93069	C2H2
Zla01G021550	8.43337	6.95852	1.5729	C2H2
Zla11G005200	8.24142	6.93086	1.30754	C2H2
Zla09G009520	10.7725	9.41476	1.47478	C2H2
Zla17G001310	5.58005	7.50291	-2.06407	C2H2
Zla05G019160	6.11335	7.86925	-1.65324	C2H2
Zla02G015560	5.27948	7.21782	-1.90586	C2H2
Zla16G010390	4.20552	0	6.61374	C2H2
Zla05G020580	7.09755	8.66111	-1.73436	C2H2
Zla05G010050	11.2806	10.0794	1.28247	C2H2
Zla15G000630	10.3973	9.14144	1.36197	C2H2
Zla0G006100	6.26833	7.41952	-1.14224	C2H2
Zla09G021720	7.48486	8.90564	-1.33181	C2H2
Zla01G008180	7.32846	8.3665	-1.0186	C2H2
Zla07G013440	1.05729	4.86853	-4.21765	C2H2
Zla09G005220	9.86413	11.4946	-1.4676	C2H2
Zla04G015030	10.8696	9.83139	1.09529	C2H2
Zla13G010750	8.6577	7.58388	1.08558	C2H2
Zla05G010140	11.7092	10.3197	1.50697	C2H2
Zla06G010740	6.83125	5.38049	1.46615	C2H2
Zla04G025240	4.45761	6.28285	-1.80358	C2H2
Zla01G017290	0	3.70605	-6.34437	C2H2
Zla14G007100	7.97931	9.21057	-1.17728	C2H2
Zla11G017810	6.53413	5.04097	1.52245	C2H2
Zla14G006560	0.90046	5.13932	-4.5153	C2H2
Zla05G005530	8.91378	7.49102	1.42417	C2H2
Zla05G020690	0	3.6211	-6.21994	C2H2
Zla09G010240	2.75382	5.25678	-2.5198	C2H2
Zla10G015650	6.47535	7.53872	-1.06955	C2H2
Zla01G013860	9.08559	10.1694	-1.1684	C2H2
Zla11G008340	5.44029	1.04719	4.26307	C2H2
Zla10G018420	11.7779	10.6928	1.04471	C2H2
Zla04G006480	6.58387	5.15905	1.48181	C2H2
Zla02G026720	10.8846	9.7597	1.20109	C2H2
Zla06G005520	4.39052	0.617101	4.78054	C2H2
Zla02G000390	6.20479	7.78164	-1.52623	C2H2
Zla12G008540	11.3715	10.3334	1.14623	C2H2
Zla05G017560	6.79339	7.79613	-1.03396	C2H2
Zla09G013780	6.41574	4.51008	1.83305	C2H2
Zla08G021720	8.64861	7.65479	1.05436	C2H2
Zla10G021200	4.66294	5.9843	-1.35276	C2H2
Zla17G010570	9.27152	10.6242	-1.20419	C2H2
Zla04G036100	10.6411	9.44687	1.34056	C2H2
Zla16G004930	6.321	7.55454	-1.16131	C2H2
Zla17G009090	8.09636	9.18966	-1.02463	C2H2
Zla08G009430	11.4673	10.4955	1.07505	C2H2
Zla02G014660	11.0744	10.0908	1.09003	C2H2
Zla16G014360	9.1486	7.96635	1.37874	C2H2
Zla05G018630	6.41171	3.89413	2.26063	C2H2
Zla03G009130	6.7776	8.21233	-1.29503	C2H2
Zla16G005050	7.0453	8.67584	-1.40487	C2H2
Zla07G000290	3.53929	5.7232	-2.07405	C2H2
Zla06G016690	10.3125	9.27905	1.1364	C2H2
Zla16G005000	3.02263	0	6.13939	C2H2
Zla05G016510	3.34189	0	5.47771	C2H2
Zla04G027960	12.3622	11.4084	1.11155	C2H2
Zla02G024240	6.21368	8.26322	-1.63847	C2H2
Zla01G018710	6.39858	8.27645	-1.53336	C2H2
Zla04G005730	2.49759	4.6639	-2.45371	C2H2
Zla05G005520	0.625451	3.9665	-3.96303	C2H2
Zla09G007670	3.59031	5.7126	-2.02368	C2H2
Zla04G000380	6.34794	7.45155	-1.04861	C2H2
Zla07G019070	3.58029	6.69774	-2.31353	C2H2
Zla05G004490	7.171	6.0446	1.19386	C2H2
Zla04G023970	8.22437	7.22756	1.13641	C2H2
Zla05G017200	9.53284	10.8101	-1.07618	C2H2
Zla11G013060	5.43291	3.74782	1.87514	C2H2
Zla07G008030	3.66443	5.20449	-1.56909	C2H2
Zla04G033370	5.06418	6.17798	-1.11587	C2H2
Zla15G002480	6.25334	4.84176	1.71539	C2H2
Zla14G000650	1.91109	5.18657	-2.76928	C2H2
Zla10G006580	3.13051	5.01764	-1.87518	C2H2
Zla03G017110	6.14344	7.19055	-1.03389	C2H2
Zla12G011590	5.77036	7.02172	-1.15688	C2H2
Zla01G028800	8.13354	9.43142	-1.12068	C2H2
Zla03G009500	3.71585	5.05613	-1.41168	C2H2
Zla08G017210	0.888381	4.38381	-3.4388	C2H2
Zla04G004370	0.936524	4.43027	-3.35475	C2H2
Zla14G001900	2.74575	4.66671	-2.11013	C2H2
Zla12G012910	2.68197	0	6.06167	C2H2
Zla05G003530	2.77794	0	5.09601	C2H2
Zla03G014130	0	2.5932	-5.86361	C2H2
Zla03G017320	7.9583	9.24763	-1.05313	C2H2
Zla14G012130	7.76194	10.9053	-3.14202	C3H
Zla03G013000	10.1688	4.28381	5.84866	C3H
Zla02G031500	13.043	8.89921	4.1626	C3H
Zla04G022230	13.6397	10.9294	2.72003	C3H
Zla17G011170	9.56597	6.18662	3.38005	C3H
Zla07G004310	13.04	10.6466	2.39723	C3H
Zla16G002130	6.36359	10.0102	-3.61284	C3H
Zla13G015630	6.53068	10.5117	-3.91974	C3H
Zla07G016300	17.0714	12.8042	4.36431	C3H
Zla17G011130	11.0509	13.6509	-2.57737	C3H
Zla01G025000	12.2725	10.6393	1.63527	C3H
Zla04G012170	17.5956	14.28	3.38969	C3H
Zla04G016040	12.8663	10.1653	2.72963	C3H
Zla06G003710	13.4099	9.7483	3.72501	C3H
Zla04G032200	14.1094	12.6456	1.46234	C3H
Zla08G021340	7.24373	9.36609	-2.12256	C3H
Zla11G010080	11.8425	9.76863	2.09049	C3H
Zla04G037390	10.9817	7.54949	3.43185	C3H
Zla16G011590	10.8038	13.9834	-3.08116	C3H
Zla07G004690	11.1834	9.66452	1.52171	C3H
Zla01G012800	11.3798	9.50981	1.87666	C3H
Zla16G001920	6.24455	8.86959	-2.63627	C3H
Zla04G033240	13.1098	11.7312	1.38188	C3H
Zla05G012070	7.83323	10.2595	-2.38913	C3H
Zla11G003430	9.33343	5.82321	3.60976	C3H
Zla15G014300	12.8623	10.976	1.90748	C3H
Zla02G012650	11.9894	10.5981	1.39505	C3H
Zla12G001710	8.13407	11.2777	-3.02258	C3H
Zla13G006760	9.47825	11.1091	-1.63381	C3H
Zla03G028510	12.589	11.254	1.34035	C3H
Zla08G025330	11.6451	9.10037	2.63416	C3H
Zla06G012910	10.9921	9.52385	1.47206	C3H
Zla04G002350	5.36759	8.00567	-2.65742	C3H
Zla05G025140	7.74879	10.6309	-2.78414	C3H
Zla11G003410	10.5863	11.8585	-1.27688	C3H
Zla12G011140	8.02095	10.6131	-2.50758	C3H
Zla03G002250	13.8977	12.8328	1.06816	C3H
Zla02G030610	10.2357	11.4279	-1.18756	C3H
Zla06G006660	7.10937	0	9.45244	C3H
Zla13G015570	15.1703	16.627	-1.43776	C3H
Zla01G007420	8.59758	11.0748	-2.35934	C3H
Zla16G001870	13.2972	15.0321	-1.69401	C3H
Zla01G007100	7.89528	9.21693	-1.31985	C3H
Zla02G017160	11.0463	8.68286	2.48784	C3H
Zla04G004770	10.5744	9.13494	1.4544	C3H
Zla03G007770	11.107	12.7056	-1.56855	C3H
Zla14G005480	11.1953	9.15434	2.13154	C3H
Zla01G008790	10.072	8.23948	1.88338	C3H
Zla03G024910	9.97592	8.42156	1.57625	C3H
Zla03G000940	7.84956	9.60328	-1.7305	C3H
Zla11G014650	10.5283	9.15549	1.3615	C3H
Zla02G003940	11.5156	10.075	1.45883	C3H
Zla17G012500	13.6922	14.783	-1.08621	C3H
Zla05G010480	14.471	12.8966	1.60311	C3H
Zla06G001820	11.8312	10.6549	1.18422	C3H
Zla07G005260	8.34459	10.1039	-1.71674	C3H
Zla08G021060	10.1675	12.2027	-1.95053	C3H
Zla08G005920	11.5871	10.0792	1.5376	C3H
Zla05G000760	14.8098	13.3847	1.45619	C3H
Zla14G004170	9.49964	7.88186	1.64136	C3H
Zla03G006210	11.1642	9.85616	1.33158	C3H
Zla08G005430	10.0383	11.1133	-1.06728	C3H
Zla04G008090	10.3176	9.16284	1.14997	C3H
Zla04G019010	9.09086	10.5368	-1.41709	C3H
Zla02G006450	7.26173	8.52944	-1.27089	C3H
Zla16G001440	11.8566	10.8336	1.03152	C3H
Zla02G014440	8.37895	9.51802	-1.13248	C3H
Zla12G005860	8.6785	6.91187	1.7825	C3H
Zla14G005440	8.61374	9.753	-1.14976	C3H
Zla10G007840	5.95896	2.09392	4.28023	C3H
Zla09G000600	9.08268	10.1465	-1.0642	C3H
Zla06G014510	10.7797	11.946	-1.14387	C3H
Zla14G005500	13.4468	12.1524	1.33653	C3H
Zla10G002620	9.01253	10.4713	-1.41545	C3H
Zla16G001770	14.0728	12.4933	1.67397	C3H
Zla04G033040	6.55897	7.97417	-1.41671	C3H
Zla08G013360	14.1098	12.784	1.37569	C3H
Zla05G015990	6.34176	7.89512	-1.60172	C3H
Zla02G011940	8.15702	9.51579	-1.34485	C3H
Zla05G026910	8.23	9.29839	-1.05627	C3H
Zla08G008520	6.66	7.92721	-1.27674	C3H
Zla02G019280	10.7842	11.9009	-1.08734	C3H
Zla01G030840	8.41946	6.91321	1.49745	C3H
Zla01G003330	5.29219	7.65182	-2.21577	C3H
Zla10G016510	8.1108	6.83154	1.28215	C3H
Zla04G036320	6.72645	8.27509	-1.5036	C3H
Zla10G018760	8.41925	9.65731	-1.21209	C3H
Zla11G013920	7.22743	4.62158	2.73572	C3H
Zla05G013850	6.10024	7.53598	-1.45395	C3H
Zla07G004540	10.5862	11.6156	-1.00568	C3H
Zla02G014290	9.17104	10.9157	-1.62348	C3H
Zla01G004450	9.16455	10.5842	-1.35759	C3H
Zla02G017680	3.77144	6.04594	-2.31479	C3H
Zla17G012100	11.6556	12.7179	-1.03549	C3H
Zla12G014540	9.01331	10.5501	-1.45332	C3H
Zla02G013490	1.99784	6.35578	-4.04918	C3H
Zla12G002030	6.85421	5.0678	1.81959	C3H
Zla03G007980	9.64577	10.6922	-1.02853	C3H
Zla08G023620	7.36241	5.23415	2.21901	C3H
Zla04G027050	10.3883	12.2007	-1.66621	C3H
Zla15G004640	11.3294	12.6893	-1.28778	C3H
Zla12G015290	9.60601	10.7248	-1.1342	C3H
Zla11G011150	8.29462	10.0073	-1.59307	C3H
Zla10G012230	7.34972	8.57613	-1.23116	C3H
Zla06G004120	0	4.31377	-7.00558	C3H
Zla08G022320	7.14894	4.77996	2.23386	C3H
Zla09G015180	2.81429	9.50399	-5.85549	C3H
Zla04G029260	7.91328	9.59645	-1.56562	C3H
Zla03G025440	7.84294	5.62646	2.12225	C3H
Zla02G011720	8.26534	6.6119	1.79448	C3H
Zla02G031200	13.2724	11.934	1.48218	C3H
Zla01G032060	11.9116	10.5565	1.50333	C3H
Zla02G006050	8.45419	9.62073	-1.12095	C3H
Zla01G027990	2.31023	5.39934	-3.60385	C3H
Zla08G012970	8.01696	6.55085	1.55068	C3H
Zla13G005260	4.61418	6.49609	-1.8665	C3H
Zla03G001780	7.93202	9.00923	-1.05801	C3H
Zla01G013890	10.5943	11.6326	-1.00009	C3H
Zla06G004670	6.96505	8.21568	-1.2036	C3H
Zla06G003500	2.84934	7.03099	-3.44878	C3H
Zla01G018740	9.82416	10.8872	-1.01301	C3H
Zla10G000280	3.22897	5.82167	-2.62388	C3H
Zla02G031880	6.37245	7.53409	-1.14689	C3H
Zla17G001410	6.03969	7.42628	-1.37718	C3H
Zla02G014650	7.72665	8.78451	-1.03905	C3H
Zla04G022560	2.27521	5.96206	-3.34283	C3H
Zla02G008920	10.2128	11.4997	-1.18682	C3H
Zla04G033460	11.515	10.4164	1.19591	C3H
Zla13G009830	6.96334	8.47387	-1.43563	C3H
Zla13G008330	8.6532	10.0165	-1.2472	C3H
Zla04G031060	6.15009	7.41407	-1.21451	C3H
Zla15G013470	7.99384	9.94945	-1.67674	C3H
Zla09G011570	8.67914	9.81208	-1.05481	C3H
Zla03G029000	2.34447	5.9201	-3.21892	C3H
Zla11G002200	5.52254	6.7052	-1.17321	C3H
Zla08G025120	7.10551	8.38612	-1.22525	C3H
Zla02G011810	6.56243	7.81276	-1.36612	C3H
Zla04G019660	10.2095	11.348	-1.02565	C3H
Zla13G002140	6.96164	5.48673	1.66968	C3H
Zla04G025700	2.43264	4.64982	-2.42413	C3H
Zla15G015910	0	3.00176	-5.78281	C3H
Zla07G005210	2.52346	6.36478	-2.82461	C3H
Zla10G001420	6.35635	7.65285	-1.2197	C3H
Zla01G011020	5.08021	6.60447	-1.44841	C3H
Zla04G020810	7.24798	8.82576	-1.49469	C3H
Zla01G023060	5.20762	6.41615	-1.17155	C3H
Zla01G014990	2.91164	5.67067	-2.17628	C3H
Zla05G017250	6.04464	4.79349	1.39099	C3H
Zla07G007220	2.78423	0	4.97748	C3H
Zla02G023170	16.2878	13.751	2.58364	CAMTA
Zla03G023060	7.65367	3.00637	4.71005	CAMTA
Zla04G022450	11.072	8.96665	2.1183	CAMTA
Zla08G015410	13.6271	11.8157	1.83984	CAMTA
Zla01G009000	11.796	9.2312	2.64742	CAMTA
Zla16G004470	6.77399	8.44457	-1.68074	CAMTA
Zla05G011070	8.86724	10.4273	-1.54554	CAMTA
Zla07G010200	13.5568	11.8753	1.69407	CAMTA
Zla02G023470	11.1238	12.3802	-1.25358	CAMTA
Zla04G020980	13.7577	11.7166	2.08329	CAMTA
Zla08G009950	12.6907	13.7279	-1.03407	CAMTA
Zla16G007300	12.7247	11.1567	1.58691	CAMTA
Zla10G017480	13.5629	12.1134	1.45835	CAMTA
Zla17G004740	7.35235	8.75139	-1.39931	CAMTA
Zla14G010240	11.6325	9.55499	2.16133	CAMTA
Zla15G001740	8.80092	6.50411	2.29303	CAMTA
Zla02G031070	12.3091	13.7239	-1.38885	CAMTA
Zla13G010780	12.575	10.0138	2.70296	CAMTA
Zla01G002840	14.1664	12.7751	1.42616	CAMTA
Zla10G017470	13.6839	11.9954	1.74856	CAMTA
Zla02G003470	6.23254	8.05343	-1.78254	CAMTA
Zla14G000390	10.2299	11.4917	-1.22934	CAMTA
Zla16G001760	9.58793	11.0578	-1.44628	CAMTA
Zla02G018130	8.42314	7.15237	1.26535	CAMTA
Zla13G009600	10.4813	11.8624	-1.26077	CAMTA
Zla04G030480	16.1468	15.159	1.0709	CAMTA
Zla11G005840	10.2104	11.4771	-1.15347	CAMTA
Zla07G015550	4.59834	0.773266	4.25789	CAMTA
Zla10G011320	6.74358	8.40712	-1.44475	CAMTA
Zla12G013110	4.53818	2.20715	2.72615	CAMTA
Zla05G023770	5.80472	7.3511	-1.33114	CAMTA
Zla05G018920	5.61423	2.22698	2.75726	CAMTA
Zla07G002620	14.864	10.2579	4.60188	CO-like
Zla06G014930	13.3535	10.7694	2.58524	CO-like
Zla12G003320	15.0765	6.17464	8.5178	CO-like
Zla04G005790	17.2524	11.9073	5.47741	CO-like
Zla15G003910	10.1353	12.131	-1.99432	CO-like
Zla15G015900	6.42719	9.07965	-2.67085	CO-like
Zla10G014630	10.0112	4.82239	5.17058	CO-like
Zla04G010350	12.0343	9.36908	2.67656	CO-like
Zla07G006180	10.9878	7.45005	3.59464	CO-like
Zla02G029290	9.07403	0.860915	8.21193	CO-like
Zla04G008220	12.3394	8.19006	4.32415	CO-like
Zla05G026970	11.9358	7.71838	4.402	CO-like
Zla10G003070	10.0849	12.1633	-2.05815	CO-like
Zla08G018200	10.3676	6.41111	4.11943	CO-like
Zla13G013610	8.85657	1.95837	6.68523	CO-like
Zla07G013640	8.57916	10.6312	-2.04368	CO-like
Zla04G017450	9.23156	10.7726	-1.53925	CO-like
Zla15G001610	12.7406	10.3452	2.42105	CO-like
Zla05G005640	14.676	13.217	1.46034	CO-like
Zla11G006740	10.6088	7.11258	3.60895	CO-like
Zla14G003330	13.3658	11.7612	1.6151	CO-like
Zla16G013650	3.15334	8.01865	-4.69934	CO-like
Zla13G004940	9.66171	6.26555	3.49526	CO-like
Zla01G030310	8.31864	4.81136	3.66207	CO-like
Zla02G003650	6.65669	9.21385	-2.51845	CO-like
Zla08G003350	9.6416	11.0554	-1.40727	CO-like
Zla12G001270	12.3027	13.7508	-1.43187	CO-like
Zla07G002430	15.9061	13.2309	2.80358	CO-like
Zla08G020670	11.9413	10.3973	1.56477	CO-like
Zla01G024700	11.8045	10.5254	1.29101	CO-like
Zla14G007070	10.703	8.20076	2.64509	CO-like
Zla11G005960	8.01054	9.61977	-1.60809	CO-like
Zla06G008330	11.0242	13.3221	-2.16524	CO-like
Zla09G022600	12.355	10.5342	1.89349	CO-like
Zla10G004530	6.12223	0	8.72199	CO-like
Zla05G015070	12.7584	11.729	1.03721	CO-like
Zla06G014900	9.98023	8.59756	1.41038	CO-like
Zla13G014930	10.8937	8.87955	2.13008	CO-like
Zla08G020480	11.0139	9.59786	1.44036	CO-like
Zla04G033180	12.8638	11.1351	1.83477	CO-like
Zla09G007110	14.3063	13.0428	1.30126	CO-like
Zla09G006780	8.28775	9.94495	-1.62331	CO-like
Zla02G003720	3.84892	6.87821	-2.92253	CO-like
Zla15G011250	12.9108	11.4242	1.56254	CO-like
Zla15G003900	10.5335	12.1615	-1.5538	CO-like
Zla06G001100	6.86491	4.07574	2.96612	CO-like
Zla13G014940	10.137	8.32912	1.90955	CO-like
Zla11G004800	11.237	9.45014	1.93424	CO-like
Zla10G005370	7.78079	9.45663	-1.60526	CO-like
Zla04G021620	9.06156	10.4934	-1.40215	CO-like
Zla02G024970	5.49089	1.65197	3.87429	CO-like
Zla08G004820	10.2065	12.3416	-1.91538	CO-like
Zla03G005000	4.69101	6.96834	-2.16427	CO-like
Zla06G011830	11.3944	9.67555	1.85691	CO-like
Zla11G001120	11.9392	10.4734	1.62163	CO-like
Zla03G006420	7.37862	8.96876	-1.50654	CO-like
Zla14G001060	13.2825	12.0435	1.33458	CO-like
Zla04G013270	5.44699	7.52195	-1.92256	CO-like
Zla04G024480	9.73858	11.3982	-1.51273	CO-like
Zla17G004250	1.33472	4.79561	-3.77211	CO-like
Zla02G026530	13.6683	12.3945	1.4425	CO-like
Zla01G026770	6.81488	7.9892	-1.12855	CO-like
Zla02G025100	10.5423	11.6847	-1.21726	CO-like
Zla01G026870	15.4771	14.3805	1.22408	CO-like
Zla02G029280	15.2306	14.03	1.38752	CO-like
Zla02G016140	10.0454	11.325	-1.16578	CO-like
Zla03G008690	13.3314	14.4502	-1.21319	CO-like
Zla08G004950	11.3614	10.1458	1.34734	CO-like
Zla10G003220	9.33166	7.93528	1.43681	CO-like
Zla07G015750	3.09423	5.00745	-1.99489	CO-like
Zla03G006410	3.81231	6.55483	-2.27756	CO-like
Zla01G033070	5.77551	6.79688	-1.0163	CO-like
Zla14G010090	0	2.58531	-5.84894	CO-like
Zla14G001660	14.1703	10.8759	3.29348	CPP
Zla15G007000	14.917	8.57601	6.3807	CPP
Zla01G031920	13.827	10.0486	3.84206	CPP
Zla15G007020	12.0817	4.16791	7.69731	CPP
Zla01G000330	5.5893	8.26468	-2.73007	CPP
Zla03G024790	8.63836	10.259	-1.62171	CPP
Zla15G007050	8.83567	3.65144	4.97424	CPP
Zla01G025540	16.3879	14.3754	2.07601	CPP
Zla01G033260	15.3543	5.67804	8.76948	CPP
Zla07G012680	11.1858	9.73485	1.46755	CPP
Zla12G003250	9.85946	11.8701	-1.94378	CPP
Zla04G001110	9.21601	7.46209	1.78242	CPP
Zla13G008850	10.7456	9.68751	1.05695	CPP
Zla03G020800	13.7456	12.6598	1.0968	CPP
Zla15G007010	5.27974	0	7.5217	CPP
Zla02G004160	6.85774	8.82237	-1.84783	CPP
Zla12G013420	8.42092	9.81445	-1.34363	CPP
Zla02G016240	13.867	12.7834	1.09765	CPP
Zla05G006940	6.51616	8.16403	-1.59226	CPP
Zla07G001930	9.60308	8.59273	1.04617	CPP
Zla12G013370	8.79455	10.1054	-1.20968	CPP
Zla06G016540	11.9608	10.9118	1.22702	CPP
Zla02G024530	12.0049	9.3712	2.63109	DBB
Zla07G006640	4.9869	8.17423	-3.21243	DBB
Zla02G003750	0	8.40183	-11.0555	DBB
Zla04G022880	11.1453	8.63219	2.55412	DBB
Zla08G008760	10.6933	5.60962	4.72071	DBB
Zla02G013880	12.5599	10.4091	2.21359	DBB
Zla04G024660	14.2993	11.9398	2.47212	DBB
Zla02G028810	8.99731	10.7057	-1.68067	DBB
Zla11G013390	9.866	2.39535	7.00857	DBB
Zla11G014970	12.2405	10.5091	1.77883	DBB
Zla04G024670	8.83235	6.11408	2.79796	DBB
Zla08G014480	10.2955	12.9441	-2.64996	DBB
Zla04G018920	9.86461	11.162	-1.27167	DBB
Zla01G006990	7.2637	8.9984	-1.68488	DBB
Zla09G009570	9.09249	11.428	-2.17981	DBB
Zla04G011280	8.99068	7.2037	1.88661	DBB
Zla04G028840	9.10693	10.7147	-1.49802	DBB
Zla09G011930	6.82511	8.09024	-1.25363	DBB
Zla08G023210	6.91543	8.97764	-1.9	DBB
Zla12G003350	13.8182	2.05577	9.35741	DBB
Zla02G008490	7.03483	5.4877	1.58804	DBB
Zla08G023190	7.28959	8.77598	-1.37716	DBB
Zla13G005750	1.09057	4.747	-4.23062	DBB
Zla15G000890	10.1708	8.97115	1.26657	DBB
Zla08G008680	9.08409	1.38914	6.63189	DBB
Zla10G004270	11.6236	10.5713	1.16347	DBB
Zla10G018680	12.3032	13.4319	-1.02299	DBB
Zla01G031320	6.9483	5.58007	1.48294	DBB
Zla01G006670	11.1231	10.0843	1.14983	DBB
Zla01G029720	5.15289	1.9165	3.05297	DBB
Zla04G002090	1.18655	5.31344	-3.44276	DBB
Zla07G018780	11.9388	7.65214	4.29724	Dof
Zla06G016270	12.8678	9.31967	3.59163	Dof
Zla04G029200	13.6668	11.7361	1.93095	Dof
Zla16G014490	13.4245	11.5644	1.86257	Dof
Zla13G016310	9.51017	5.10537	4.40687	Dof
Zla17G002110	13.0033	11.1004	1.91842	Dof
Zla14G005010	8.76885	11.0675	-2.31299	Dof
Zla16G003010	12.7571	10.1402	2.65788	Dof
Zla07G017920	12.6024	11.3382	1.26573	Dof
Zla05G011170	12.7864	10.494	2.35496	Dof
Zla10G012630	7.61653	9.9056	-2.252	Dof
Zla05G024140	12.7337	11.4246	1.31121	Dof
Zla10G010510	11.178	9.6983	1.48143	Dof
Zla17G006200	8.95534	11.1923	-2.17971	Dof
Zla02G006040	12.771	9.92652	3.01165	Dof
Zla13G005950	9.28043	10.9836	-1.68553	Dof
Zla07G000990	10.2433	8.46032	1.78195	Dof
Zla04G030760	10.1362	11.4769	-1.34851	Dof
Zla02G022730	9.59503	7.15449	2.51479	Dof
Zla05G001880	12.7736	11.3242	1.46332	Dof
Zla02G001270	10.906	8.74352	2.24232	Dof
Zla12G000440	10.3443	12.0817	-1.69062	Dof
Zla04G017240	6.06675	0	8.39272	Dof
Zla11G003210	5.86605	8.15576	-2.26413	Dof
Zla17G005230	12.5074	11.421	1.09838	Dof
Zla01G003310	7.03043	4.41167	2.72794	Dof
Zla02G008310	8.75589	10.2424	-1.44854	Dof
Zla09G014350	6.33087	7.94766	-1.63215	Dof
Zla08G013770	12.4008	10.5283	2.05294	Dof
Zla01G028210	9.45904	11.1883	-1.63539	Dof
Zla03G017590	8.91941	6.73375	2.30267	Dof
Zla01G013310	10.4968	9.09548	1.45228	Dof
Zla02G018960	2.64018	5.86109	-3.84317	Dof
Zla07G018790	9.30089	8.13253	1.19985	Dof
Zla09G005330	9.8432	11.1904	-1.28529	Dof
Zla05G005510	7.20324	5.53948	1.66442	Dof
Zla05G009880	8.69431	10.1107	-1.32961	Dof
Zla16G003020	6.51258	3.99962	2.99103	Dof
Zla05G009210	7.2311	8.26568	-1.03611	Dof
Zla07G002910	11.5667	10.3377	1.32833	Dof
Zla15G009730	8.20094	6.85422	1.30806	Dof
Zla12G011990	11.9356	10.8884	1.12872	Dof
Zla09G004500	4.84038	1.20744	3.96896	Dof
Zla02G010140	3.68986	0	6.01607	Dof
Zla04G030200	10.0462	9.05576	1.04583	Dof
Zla06G015410	2.55543	7.04503	-3.18314	Dof
Zla11G005560	10.9769	12.2513	-1.45262	Dof
Zla05G013960	2.75924	0	5.86047	Dof
Zla02G032640	13.936	9.82899	4.12062	E2F/DP
Zla08G012960	14.7037	10.3565	4.36208	E2F/DP
Zla09G005900	12.606	7.88822	4.76523	E2F/DP
Zla11G010300	12.2298	3.65109	8.30185	E2F/DP
Zla08G021110	7.4226	9.77335	-2.36303	E2F/DP
Zla08G021090	13.88	12.3539	1.52853	E2F/DP
Zla09G009720	12.4977	9.62396	2.92461	E2F/DP
Zla08G013290	12.8794	11.3615	1.5277	E2F/DP
Zla01G033740	8.00513	10.8885	-2.82875	E2F/DP
Zla09G003710	7.07809	9.3264	-2.2393	E2F/DP
Zla10G003580	13.2171	11.3887	1.86238	E2F/DP
Zla07G012760	13.5952	11.8085	1.81543	E2F/DP
Zla01G020550	7.13651	0.806034	6.56089	E2F/DP
Zla12G014450	12.8531	11.4919	1.37259	E2F/DP
Zla05G007070	7.81382	9.77139	-1.93243	E2F/DP
Zla11G000920	0	6.65131	-9.28606	E2F/DP
Zla09G014560	12.0674	10.4808	1.58839	E2F/DP
Zla14G002210	12.8915	10.7778	2.1915	E2F/DP
Zla01G003790	10.1336	11.7544	-1.59744	E2F/DP
Zla16G013170	8.75526	10.115	-1.35595	E2F/DP
Zla05G007990	14.9655	13.7171	1.25724	E2F/DP
Zla05G020630	8.6694	10.1604	-1.46975	E2F/DP
Zla05G001500	4.77795	8.13572	-3.18549	E2F/DP
Zla09G005580	6.24216	0	8.55191	E2F/DP
Zla10G012060	11.3888	10.356	1.03826	E2F/DP
Zla01G026500	13.8443	12.7076	1.15349	E2F/DP
Zla01G021140	5.4303	7.32357	-1.93646	E2F/DP
Zla15G010780	6.69661	3.42325	3.25467	E2F/DP
Zla16G014370	12.6686	11.3714	1.32247	E2F/DP
Zla06G006560	14.3157	13.0981	1.23611	E2F/DP
Zla02G012680	11.7723	10.3305	1.49372	E2F/DP
Zla10G009370	12.7762	11.7334	1.04907	E2F/DP
Zla05G010730	9.47356	10.8589	-1.34497	E2F/DP
Zla03G008000	9.76216	7.81165	1.97751	E2F/DP
Zla05G004550	7.96006	9.57483	-1.55828	E2F/DP
Zla09G010890	4.96966	7.16965	-2.34376	E2F/DP
Zla15G010800	5.72695	7.14961	-1.5017	E2F/DP
Zla01G027870	12.1486	10.9194	1.34126	E2F/DP
Zla12G002610	5.71488	3.49785	2.34994	E2F/DP
Zla05G014610	5.03718	6.64457	-1.59787	E2F/DP
Zla01G033710	7.87749	8.9891	-1.10855	E2F/DP
Zla06G003090	6.40585	7.51745	-1.10111	E2F/DP
Zla02G019230	9.55378	8.30322	1.32415	E2F/DP
Zla10G012050	5.47288	6.77758	-1.32258	E2F/DP
Zla04G017000	3.50267	0	5.76973	E2F/DP
Zla01G020350	7.65549	6.29065	1.40805	E2F/DP
Zla10G003610	9.22745	7.98166	1.35852	E2F/DP
Zla03G004000	7.01785	5.80567	1.1866	E2F/DP
Zla03G018380	5.70149	4.09562	1.70788	E2F/DP
Zla05G025000	4.93784	2.04355	2.55342	E2F/DP
Zla02G014830	5.39997	8.11622	-2.7189	EIL
Zla03G026500	12.6646	11.4889	1.17624	EIL
Zla04G007820	12.8798	10.9652	2.0014	EIL
Zla04G007890	10.7508	9.71554	1.03711	EIL
Zla14G004280	11.3858	10.1315	1.27163	EIL
Zla14G003710	5.32021	7.29627	-1.95154	EIL
Zla05G000010	10.8678	9.76168	1.1174	EIL
Zla03G013760	6.56721	8.09015	-1.48746	EIL
Zla01G028880	8.22124	7.05236	1.19245	EIL
Zla02G014850	3.89745	5.59525	-1.58856	EIL
Zla16G006050	11.4335	5.16135	6.30952	ERF
Zla15G005560	10.3418	14.4992	-4.14483	ERF
Zla07G006760	5.70281	11.2038	-5.52785	ERF
Zla08G003760	6.6672	11.3225	-4.62707	ERF
Zla11G005620	11.9806	4.82216	7.27483	ERF
Zla01G013520	12.3444	4.01249	8.41084	ERF
Zla12G002820	11.6188	4.48164	6.98129	ERF
Zla16G013670	11.1388	1.93455	9.02013	ERF
Zla16G006680	12.6001	4.74603	7.65329	ERF
Zla04G013210	13.1635	8.08746	5.15277	ERF
Zla05G021550	17.8101	12.4952	5.37341	ERF
Zla16G003720	11.8753	7.87339	4.02498	ERF
Zla06G009280	11.5155	8.18248	3.34586	ERF
Zla10G010910	8.0661	11.1515	-3.07699	ERF
Zla13G015530	13.9717	10.8807	3.10766	ERF
Zla17G006800	11.3662	6.78695	4.65326	ERF
Zla02G019950	12.9852	10.6027	2.38061	ERF
Zla05G016780	11.3305	6.63977	4.76827	ERF
Zla09G022430	10.6981	13.0709	-2.367	ERF
Zla16G006230	4.02619	8.66061	-4.71876	ERF
Zla10G014890	8.70082	12.8568	-4.07939	ERF
Zla03G007080	8.79394	12.4086	-3.56398	ERF
Zla09G000400	5.76093	9.15912	-3.41044	ERF
Zla08G005640	13.3082	10.1588	3.17126	ERF
Zla01G027840	13.8308	10.2874	3.60436	ERF
Zla12G000880	13.6938	9.29749	4.51627	ERF
Zla01G027510	9.03535	12.4661	-3.39675	ERF
Zla01G024840	13.6533	9.27807	4.51261	ERF
Zla15G006470	2.73491	8.34935	-5.80231	ERF
Zla08G016170	10.4265	7.34723	3.1046	ERF
Zla16G004210	12.3183	9.23666	3.11684	ERF
Zla17G009690	10.8839	6.1552	4.67567	ERF
Zla02G027810	14.3249	9.90197	4.53541	ERF
Zla04G036010	16.6228	13.2694	3.39736	ERF
Zla09G002660	11.4932	9.12445	2.37478	ERF
Zla01G007430	13.1016	8.92058	4.31747	ERF
Zla01G027530	7.8437	11.0682	-3.17851	ERF
Zla11G002160	9.6046	5.24468	4.48576	ERF
Zla06G010470	9.47642	11.8244	-2.34673	ERF
Zla08G017910	7.03166	10.9558	-3.86671	ERF
Zla14G012230	11.9914	8.67897	3.37768	ERF
Zla06G013540	11.8857	9.82565	2.05814	ERF
Zla17G007440	13.856	10.6092	3.31911	ERF
Zla02G024880	10.1365	5.91262	4.30833	ERF
Zla10G014900	8.73809	10.9117	-2.18045	ERF
Zla03G003620	8.70162	3.54851	5.36589	ERF
Zla13G005780	9.43337	4.94923	4.55983	ERF
Zla10G021160	14.6561	12.8882	1.77492	ERF
Zla06G006160	13.1793	11.4356	1.7476	ERF
Zla06G016740	10.7767	5.63155	5.01028	ERF
Zla11G009010	10.9612	13.289	-2.31086	ERF
Zla06G011030	16.4329	14.7176	1.72038	ERF
Zla14G000120	11.167	7.79083	3.46351	ERF
Zla17G006910	12.649	11.0966	1.55201	ERF
Zla02G032040	14.2102	10.5064	3.82261	ERF
Zla13G002260	10.4745	7.7724	2.68501	ERF
Zla01G018080	9.64201	11.754	-2.10193	ERF
Zla14G001860	10.5004	12.4281	-1.91656	ERF
Zla08G022540	10.4743	7.73721	2.76973	ERF
Zla01G005310	12.5632	10.5358	2.03637	ERF
Zla05G023510	13.4272	11.5683	1.87195	ERF
Zla11G014470	10.3834	12.6542	-2.2497	ERF
Zla16G005470	10.2378	12.6032	-2.36798	ERF
Zla12G004260	7.81648	10.1854	-2.35026	ERF
Zla05G010430	15.3687	12.8215	2.60041	ERF
Zla06G010590	10.2337	6.35225	3.83358	ERF
Zla02G029980	17.3908	14.7754	2.65894	ERF
Zla06G016300	11.235	8.46384	2.8185	ERF
Zla05G005690	9.56393	5.48733	4.26683	ERF
Zla07G002980	10.0449	6.78989	3.3462	ERF
Zla01G007120	9.17418	10.7857	-1.6116	ERF
Zla02G013820	7.97301	4.1926	3.88397	ERF
Zla13G004780	12.1108	8.99656	3.21386	ERF
Zla01G006410	13.3433	10.5989	2.80823	ERF
Zla11G009030	6.73624	8.97816	-2.24145	ERF
Zla07G009910	9.29795	5.16591	4.05813	ERF
Zla16G006350	12.5027	9.58601	3.01022	ERF
Zla16G007140	10.12	11.8535	-1.72389	ERF
Zla01G021950	13.3509	11.2639	2.097	ERF
Zla08G017060	5.05536	9.19257	-3.95956	ERF
Zla04G016630	16.134	13.6414	2.54714	ERF
Zla01G012680	15.0806	12.2158	2.94549	ERF
Zla14G011340	11.6676	8.86523	2.88098	ERF
Zla05G015830	8.61113	9.94596	-1.33755	ERF
Zla13G016100	11.2582	13.2296	-1.94406	ERF
Zla01G022180	13.1469	11.7076	1.44505	ERF
Zla11G004760	12.6311	13.9483	-1.31023	ERF
Zla14G002570	10.6247	14.0741	-3.38541	ERF
Zla14G002590	5.23897	8.26119	-3.05417	ERF
Zla04G027630	13.0978	11.8242	1.26982	ERF
Zla08G015680	13.1129	11.314	1.82046	ERF
Zla08G022810	10.5115	12.7071	-2.14502	ERF
Zla05G024030	12.1701	10.9485	1.22341	ERF
Zla02G001460	5.1406	8.27199	-3.09535	ERF
Zla13G002710	12.7065	14.5375	-1.80405	ERF
Zla16G006180	14.7639	12.1116	2.71955	ERF
Zla09G017550	9.1369	5.13138	4.10347	ERF
Zla01G024870	10.4315	8.99074	1.44159	ERF
Zla14G002620	10.6118	13.1395	-2.4928	ERF
Zla06G016320	12.7027	11.3628	1.33979	ERF
Zla04G001900	13.3211	12.1036	1.21776	ERF
Zla12G015400	13.4295	11.9792	1.45794	ERF
Zla04G032740	7.78498	9.56893	-1.79545	ERF
Zla11G004070	10.3585	8.77239	1.58226	ERF
Zla14G005970	9.43947	11.8908	-2.38976	ERF
Zla08G021570	7.83641	0.773266	7.44841	ERF
Zla05G002380	10.1373	11.2566	-1.12112	ERF
Zla02G023210	10.4355	7.88278	2.58818	ERF
Zla08G022590	5.54927	8.69078	-3.10001	ERF
Zla07G014080	11.3644	10.023	1.34754	ERF
Zla15G014780	7.27352	2.9174	4.44962	ERF
Zla02G017150	11.0021	12.3601	-1.34908	ERF
Zla07G003960	12.6423	13.8122	-1.16996	ERF
Zla16G006320	10.1469	8.51302	1.63445	ERF
Zla14G009210	9.95727	6.77805	3.30596	ERF
Zla08G010240	13.2586	11.9812	1.27822	ERF
Zla03G027940	8.29469	9.60623	-1.31703	ERF
Zla08G011070	8.36935	5.0732	3.41929	ERF
Zla04G028530	9.52635	7.43888	2.12841	ERF
Zla07G004280	13.8004	12.767	1.03423	ERF
Zla10G016820	10.5967	8.1913	2.47938	ERF
Zla12G013080	9.23507	11.1046	-1.83844	ERF
Zla16G011450	13.9441	12.214	1.7669	ERF
Zla10G004180	9.84611	11.8649	-1.96798	ERF
Zla01G026780	10.6802	8.52923	2.21435	ERF
Zla17G012040	12.5061	11.4532	1.05598	ERF
Zla11G013130	8.02772	10.1424	-2.06942	ERF
Zla06G013020	10.1459	8.66028	1.48444	ERF
Zla13G009810	8.49744	6.50565	1.99897	ERF
Zla14G006270	11.5948	10.4041	1.19461	ERF
Zla01G004510	9.78044	7.62396	2.13828	ERF
Zla15G010420	6.81987	9.59742	-2.74989	ERF
Zla08G017900	8.23566	10.2816	-1.9969	ERF
Zla05G027110	11.3059	12.5714	-1.25547	ERF
Zla14G009240	11.4115	9.29845	2.18899	ERF
Zla15G015660	14.8476	13.3608	1.50613	ERF
Zla04G008270	8.70024	10.1689	-1.46953	ERF
Zla17G006770	12.853	11.7896	1.06417	ERF
Zla03G005190	11.395	13.1516	-1.75453	ERF
Zla05G007960	14.0206	15.4362	-1.39815	ERF
Zla17G006290	6.74143	1.68474	5.13584	ERF
Zla01G003370	12.8633	11.8141	1.0488	ERF
Zla08G025770	12.597	10.4252	2.27122	ERF
Zla04G024770	13.4546	12.2981	1.16385	ERF
Zla12G001400	12.1266	10.8421	1.29109	ERF
Zla04G004750	17.567	15.5971	2.03266	ERF
Zla04G031570	11.8101	13.9076	-2.02489	ERF
Zla08G007590	6.63784	0	8.94581	ERF
Zla11G005630	6.63178	0	8.95981	ERF
Zla12G006640	7.02014	3.43826	3.78251	ERF
Zla09G010470	12.6923	10.4821	2.32392	ERF
Zla01G026700	14.569	12.536	2.11075	ERF
Zla16G006150	15.1378	13.3244	1.86441	ERF
Zla17G008930	13.8905	11.699	2.28731	ERF
Zla06G015100	7.96604	10.1088	-2.08143	ERF
Zla12G005270	6.812	0	9.31694	ERF
Zla16G008660	16.0366	13.8756	2.2541	ERF
Zla01G025230	7.88091	10.1771	-2.20613	ERF
Zla03G009940	8.42243	10.7039	-2.35813	ERF
Zla13G004520	15.6014	13.4896	2.20433	ERF
Zla11G005450	10.9216	9.3801	1.56418	ERF
Zla13G002520	7.90277	5.26281	2.74246	ERF
Zla06G005850	3.81022	6.64252	-2.9211	ERF
Zla04G032730	11.0976	9.19792	1.9735	ERF
Zla03G020470	10.2437	13.0287	-2.63436	ERF
Zla16G006360	13.4074	11.6952	1.74228	ERF
Zla08G011980	7.22267	1.09213	5.70658	ERF
Zla13G008320	12.2613	14.4418	-2.16932	ERF
Zla07G006770	3.08987	6.82897	-3.64976	ERF
Zla12G008790	6.8508	8.84512	-2.01035	ERF
Zla03G002380	10.649	12.1735	-1.49563	ERF
Zla16G011900	16.6817	14.764	2.00858	ERF
Zla05G022990	10.6171	8.64328	2.00573	ERF
Zla17G011510	10.7451	12.0963	-1.33821	ERF
Zla04G001430	11.1028	12.6077	-1.4719	ERF
Zla01G030850	11.2081	9.71591	1.52192	ERF
Zla12G003030	10.4207	8.57459	1.90374	ERF
Zla14G002410	9.21401	10.5086	-1.29581	ERF
Zla04G005860	10.6988	8.96912	1.76028	ERF
Zla14G006990	11.826	12.8829	-1.04843	ERF
Zla14G009800	11.0093	9.14387	1.92912	ERF
Zla14G011880	9.65389	11.8038	-2.04771	ERF
Zla03G012410	7.51265	2.47512	4.44098	ERF
Zla13G006060	12.6744	11.1146	1.58381	ERF
[truncated: 3,339 more rows]
